# Supplementary material for: Simultaneous inhibition of ID1 and ID3 mitigates fibroblast activation via cell cycle and MEK/ERK pathways in pulmonary fibrosis
Source: Theranostics. 2026 Apr 16;16(11):6081–98. doi: 10.7150/thno.127118 (PMC13142238; doi:10.7150/thno.127118)
Supplement: Supplementary file 2 — Supplementary table 4: Table S4 contains the RNA sequencing raw counts. [file thnov16p6081s2.xlsx]

## Sheet: gene_count
		0.1% FBS			5% FBS			5% FBS+AGX51
gene_id	FBS01-1	FBS01-2	FBS01-3	FBS5-1	FBS5-2	FBS5-3	FBS5-AGX-1	FBS5-AGX-2	FBS5-AGX-3	gene_name	gene_chr	gene_start	gene_end	gene_strand	gene_length	gene_biotype	gene_description	tf_family
ENSG00000115414	299562	293546	484638	337597	544288	431230	694927	465589	332826	FN1	2	215360440	215436172	-	17315	protein_coding	fibronectin 1 [Source:HGNC Symbol;Acc:HGNC:3778]	-
ENSG00000164692	211235	312093	372382	250101	213951	209985	312740	244455	239811	COL1A2	7	94394561	94431232	+	11156	protein_coding	collagen type I alpha 2 chain [Source:HGNC Symbol;Acc:HGNC:2198]	-
ENSG00000108821	190959	251123	334318	196145	176506	153361	246878	215866	152634	COL1A1	17	50183289	50201632	-	9819	protein_coding	collagen type I alpha 1 chain [Source:HGNC Symbol;Acc:HGNC:2197]	-
ENSG00000198804	258596	270545	356634	300184	237371	220669	289522	228073	296793	MT-CO1	MT	5904	7445	+	1542	protein_coding	mitochondrially encoded cytochrome c oxidase I [Source:HGNC Symbol;Acc:HGNC:7419]	-
ENSG00000156508	236812	332090	349230	308424	190716	215112	243102	185153	290494	EEF1A1	6	73515750	73523797	-	5948	protein_coding	eukaryotic translation elongation factor 1 alpha 1 [Source:HGNC Symbol;Acc:HGNC:3189]	-
ENSG00000087086	154503	221294	185906	299294	124303	146266	210216	155108	301786	FTL	19	48965301	48966878	+	878	protein_coding	ferritin light chain [Source:HGNC Symbol;Acc:HGNC:3999]	-
ENSG00000087245	168381	249954	267801	130796	99103	104314	144128	93257	127635	MMP2	16	55389700	55506691	+	4933	protein_coding	matrix metallopeptidase 2 [Source:HGNC Symbol;Acc:HGNC:7166]	-
ENSG00000168542	68438	125453	138121	75380	63048	60940	98609	73673	79137	COL3A1	2	188974320	189012746	+	6811	protein_coding	collagen type III alpha 1 chain [Source:HGNC Symbol;Acc:HGNC:2201]	-
ENSG00000163359	107254	131161	196947	75957	106079	91171	144293	91617	78287	COL6A3	2	237324003	237414375	-	19633	protein_coding	collagen type VI alpha 3 chain [Source:HGNC Symbol;Acc:HGNC:2213]	-
ENSG00000075624	121047	153834	180204	145646	91082	84568	135249	92478	126300	ACTB	7	5527147	5563784	-	3519	protein_coding	actin beta [Source:HGNC Symbol;Acc:HGNC:132]	-
ENSG00000210082	104479	151379	150418	173533	95747	114796	117512	83710	168790	MT-RNR2	MT	1671	3229	+	1559	Mt_rRNA	mitochondrially encoded 16S RNA [Source:HGNC Symbol;Acc:HGNC:7471]	-
ENSG00000011465	122866	156757	144807	110786	66561	76428	98369	74653	120298	DCN	12	91140484	91183123	-	12847	protein_coding	decorin [Source:HGNC Symbol;Acc:HGNC:2705]	-
ENSG00000116260	96718	127804	145799	97480	61880	74660	98623	80210	102617	QSOX1	1	180154834	180204030	+	9311	protein_coding	quiescin sulfhydryl oxidase 1 [Source:HGNC Symbol;Acc:HGNC:9756]	-
ENSG00000184009	94974	137501	142590	121547	73365	73859	108683	75135	108250	ACTG1	17	81509971	81523847	-	2993	protein_coding	actin gamma 1 [Source:HGNC Symbol;Acc:HGNC:144]	-
ENSG00000142173	82663	137116	137075	107529	60163	67059	90865	66784	90455	COL6A2	21	46098097	46132849	+	5386	protein_coding	collagen type VI alpha 2 chain [Source:HGNC Symbol;Acc:HGNC:2212]	-
ENSG00000026025	95718	142587	130203	161000	85891	100518	104853	75631	124962	VIM	10	17228259	17237593	+	5158	protein_coding	vimentin [Source:HGNC Symbol;Acc:HGNC:12692]	-
ENSG00000198886	99327	96249	134930	101311	96080	77586	115434	92277	94528	MT-ND4	MT	10760	12137	+	1378	protein_coding	mitochondrially encoded NADH:ubiquinone oxidoreductase core subunit 4 [Source:HGNC Symbol;Acc:HGNC:7459]	-
ENSG00000198938	90434	107185	112115	137728	76739	86058	79601	68377	114562	MT-CO3	MT	9207	9990	+	784	protein_coding	mitochondrially encoded cytochrome c oxidase III [Source:HGNC Symbol;Acc:HGNC:7422]	-
ENSG00000196924	79719	91214	135398	73091	67550	58392	96082	69034	61590	FLNA	X	154348524	154374638	-	10585	protein_coding	filamin A [Source:HGNC Symbol;Acc:HGNC:3754]	-
ENSG00000167658	76455	118722	131385	111455	72732	74485	93947	72547	100794	EEF2	19	3976056	3985469	-	4027	protein_coding	eukaryotic translation elongation factor 2 [Source:HGNC Symbol;Acc:HGNC:3214]	-
ENSG00000198712	76470	97717	98029	129912	68356	74985	69665	62427	100011	MT-CO2	MT	7586	8269	+	684	protein_coding	mitochondrially encoded cytochrome c oxidase II [Source:HGNC Symbol;Acc:HGNC:7421]	-
ENSG00000167996	71100	104705	114485	86225	47768	48982	69087	49261	77255	FTH1	11	61959718	61967660	-	2030	protein_coding	ferritin heavy chain 1 [Source:HGNC Symbol;Acc:HGNC:3976]	-
ENSG00000123384	73243	71206	120133	57426	81314	60988	115215	81530	54251	LRP1	12	57128493	57213351	+	20839	protein_coding	LDL receptor related protein 1 [Source:HGNC Symbol;Acc:HGNC:6692]	-
ENSG00000035862	92400	104233	132301	63155	58476	56993	78218	50363	61474	TIMP2	17	78852977	78925387	-	5633	protein_coding	TIMP metallopeptidase inhibitor 2 [Source:HGNC Symbol;Acc:HGNC:11821]	-
ENSG00000142156	54870	81214	94672	57565	44268	43748	71575	51297	55235	COL6A1	21	45981737	46005050	+	5343	protein_coding	collagen type VI alpha 1 chain [Source:HGNC Symbol;Acc:HGNC:2211]	-
ENSG00000205542	79998	90537	78470	101615	42944	53129	64641	46637	92604	TMSB4X	X	12975108	12977227	+	1705	protein_coding	thymosin beta 4 X-linked [Source:HGNC Symbol;Acc:HGNC:11881]	-
ENSG00000141753	59713	81073	84843	94567	46606	57095	63758	48706	81637	IGFBP4	17	40443461	40457731	+	2200	protein_coding	insulin like growth factor binding protein 4 [Source:HGNC Symbol;Acc:HGNC:5473]	-
ENSG00000124942	52512	58454	100410	41864	62816	44336	97003	71120	42380	AHNAK	11	62433542	62556235	-	19465	protein_coding	AHNAK nucleoprotein [Source:HGNC Symbol;Acc:HGNC:347]	-
ENSG00000113140	31680	46027	47737	48278	32575	29819	42593	35584	40993	SPARC	5	151661096	151687165	-	4831	protein_coding	secreted protein acidic and cysteine rich [Source:HGNC Symbol;Acc:HGNC:11219]	-
ENSG00000115461	28961	25507	46752	45148	48819	44048	74444	59274	47723	IGFBP5	2	216672105	216695525	-	6442	protein_coding	insulin like growth factor binding protein 5 [Source:HGNC Symbol;Acc:HGNC:5474]	-
ENSG00000137801	60061	45486	85337	48117	72765	57476	98452	67753	62821	THBS1	15	39581079	39599466	+	9158	protein_coding	thrombospondin 1 [Source:HGNC Symbol;Acc:HGNC:11785]	-
ENSG00000077942	64033	95105	99452	60066	42615	45660	62730	44841	60852	FBLN1	22	45502238	45601135	+	7285	protein_coding	fibulin 1 [Source:HGNC Symbol;Acc:HGNC:3600]	-
ENSG00000120885	48675	77918	60357	66645	36716	42916	62606	43153	69069	CLU	8	27596917	27615031	-	6616	protein_coding	clusterin [Source:HGNC Symbol;Acc:HGNC:2095]	-
ENSG00000198727	63211	56640	81515	65160	52413	42725	61179	49294	53866	MT-CYB	MT	14747	15887	+	1141	protein_coding	mitochondrially encoded cytochrome b [Source:HGNC Symbol;Acc:HGNC:7427]	-
ENSG00000143387	67111	105539	80771	42503	23988	30686	43004	23156	49351	CTSK	1	150796208	150808323	-	1887	protein_coding	cathepsin K [Source:HGNC Symbol;Acc:HGNC:2536]	-
ENSG00000100097	49918	74402	64429	89386	30996	35216	40180	41995	69401	LGALS1	22	37675608	37679806	+	1099	protein_coding	galectin 1 [Source:HGNC Symbol;Acc:HGNC:6561]	-
ENSG00000197746	45934	71345	68246	52029	34520	38454	48875	32320	48170	PSAP	10	71816298	71851375	-	3239	protein_coding	prosaposin [Source:HGNC Symbol;Acc:HGNC:9498]	-
ENSG00000111640	38902	52210	54472	79266	40280	41042	47969	41616	60411	GAPDH	12	6533927	6538374	+	2981	protein_coding	glyceraldehyde-3-phosphate dehydrogenase [Source:HGNC Symbol;Acc:HGNC:4141]	-
ENSG00000157227	44270	49735	53044	54980	39658	41390	54395	36235	50287	MMP14	14	22836557	22849027	+	4464	protein_coding	matrix metallopeptidase 14 [Source:HGNC Symbol;Acc:HGNC:7160]	-
ENSG00000167460	50429	62695	66062	54561	42189	43858	51104	32760	50668	TPM4	19	16067021	16103005	+	8632	protein_coding	tropomyosin 4 [Source:HGNC Symbol;Acc:HGNC:12013]	-
ENSG00000100316	42437	67649	61089	71772	32526	41361	39191	30802	55464	RPL3	22	39312882	39320389	-	4787	protein_coding	ribosomal protein L3 [Source:HGNC Symbol;Acc:HGNC:10332]	-
ENSG00000089157	39655	52391	54872	66403	31514	33598	38471	31210	56869	RPLP0	12	120196686	120201235	-	4001	protein_coding	ribosomal protein lateral stalk subunit P0 [Source:HGNC Symbol;Acc:HGNC:10371]	-
ENSG00000167552	32081	42553	39670	48274	20735	19619	31177	26508	38802	TUBA1A	12	49184796	49189324	-	3421	protein_coding	tubulin alpha 1a [Source:HGNC Symbol;Acc:HGNC:20766]	-
ENSG00000100345	44445	44937	72722	39043	39561	34614	53014	37734	32649	MYH9	22	36281277	36388067	-	9012	protein_coding	myosin heavy chain 9 [Source:HGNC Symbol;Acc:HGNC:7579]	-
ENSG00000164733	38004	58297	57456	54036	32236	35823	42000	30656	47474	CTSB	8	11842524	11869448	-	7428	protein_coding	cathepsin B [Source:HGNC Symbol;Acc:HGNC:2527]	-
ENSG00000119681	50464	46743	72858	25566	31680	27367	42582	31979	24838	LTBP2	14	74498170	74612378	-	9091	protein_coding	latent transforming growth factor beta binding protein 2 [Source:HGNC Symbol;Acc:HGNC:6715]	-
ENSG00000067225	28480	34937	39388	59367	32707	30847	39687	35272	42070	PKM	15	72199029	72231822	-	8571	protein_coding	pyruvate kinase M1/2 [Source:HGNC Symbol;Acc:HGNC:9021]	-
ENSG00000111799	31119	23830	46122	28030	45184	32599	68126	49110	33398	COL12A1	6	75084326	75206051	-	12481	protein_coding	collagen type XII alpha 1 chain [Source:HGNC Symbol;Acc:HGNC:2188]	-
ENSG00000150093	28187	27663	43232	32035	38579	33375	54600	40659	41053	ITGB1	10	32900319	33005792	-	6011	protein_coding	integrin subunit beta 1 [Source:HGNC Symbol;Acc:HGNC:6153]	-
ENSG00000142541	34016	55195	49237	60279	23271	28829	29235	24999	49382	RPL13A	19	49487554	49492308	+	2369	protein_coding	ribosomal protein L13a [Source:HGNC Symbol;Acc:HGNC:10304]	-
ENSG00000198899	40416	39731	49975	48279	36205	34485	39977	35404	41908	MT-ATP6	MT	8527	9207	+	681	protein_coding	mitochondrially encoded ATP synthase membrane subunit 6 [Source:HGNC Symbol;Acc:HGNC:7414]	-
ENSG00000140988	34090	50747	45847	67887	26554	31055	29273	24910	47497	RPS2	16	1962052	1964860	-	2413	protein_coding	ribosomal protein S2 [Source:HGNC Symbol;Acc:HGNC:10404]	-
ENSG00000099194	25780	21455	32895	30623	33112	29663	57940	44454	38545	SCD	10	100347124	100364834	+	5362	protein_coding	stearoyl-CoA desaturase [Source:HGNC Symbol;Acc:HGNC:10571]	-
ENSG00000160789	28675	42624	41419	50380	24043	24328	30392	25283	33845	LMNA	1	156082573	156140089	+	6985	protein_coding	lamin A/C [Source:HGNC Symbol;Acc:HGNC:6636]	-
ENSG00000136235	34804	46455	48555	23739	22331	21938	35465	22225	28969	GPNMB	7	23235967	23275108	+	6040	protein_coding	glycoprotein nmb [Source:HGNC Symbol;Acc:HGNC:4462]	-
ENSG00000159674	34107	46813	44398	46786	23567	23417	35661	28409	39577	SPON2	4	1166932	1208962	-	6013	protein_coding	spondin 2 [Source:HGNC Symbol;Acc:HGNC:11253]	-
ENSG00000166710	37356	37918	40289	42397	27782	24930	36453	26402	42779	B2M	15	44711487	44718877	+	6079	protein_coding	beta-2-microglobulin [Source:HGNC Symbol;Acc:HGNC:914]	-
ENSG00000182326	38372	45208	45011	33813	24958	28822	36648	23828	36447	C1S	12	6988259	7071032	+	6462	protein_coding	complement C1s [Source:HGNC Symbol;Acc:HGNC:1247]	-
ENSG00000091986	25500	31087	39091	33258	28198	28357	37214	26003	30925	CCDC80	3	112596794	112649530	-	13071	protein_coding	coiled-coil domain containing 80 [Source:HGNC Symbol;Acc:HGNC:30649]	-
ENSG00000149257	17701	26605	24900	32375	18064	19870	22920	19068	25316	SERPINH1	11	75562056	75572783	+	6281	protein_coding	serpin family H member 1 [Source:HGNC Symbol;Acc:HGNC:1546]	-
ENSG00000198786	35551	29700	49472	28510	35299	27182	41619	32637	28545	MT-ND5	MT	12337	14148	+	1812	protein_coding	mitochondrially encoded NADH:ubiquinone oxidoreductase core subunit 5 [Source:HGNC Symbol;Acc:HGNC:7461]	-
ENSG00000034510	29969	43265	29577	58702	16590	26412	26911	26541	43889	TMSB10	2	84905625	84906675	+	496	protein_coding	thymosin beta 10 [Source:HGNC Symbol;Acc:HGNC:11879]	-
ENSG00000198888	40054	33239	49348	38257	30898	26997	36300	29618	35791	MT-ND1	MT	3307	4262	+	956	protein_coding	mitochondrially encoded NADH:ubiquinone oxidoreductase core subunit 1 [Source:HGNC Symbol;Acc:HGNC:7455]	-
ENSG00000133112	37346	39505	42631	36928	23006	23389	32794	23913	37565	TPT1	13	45333471	45341370	-	7269	protein_coding	tumor protein, translationally-controlled 1 [Source:HGNC Symbol;Acc:HGNC:12022]	-
ENSG00000197956	29315	45558	33815	61706	16756	23575	25197	23884	46521	S100A6	1	153534599	153536244	-	971	protein_coding	S100 calcium binding protein A6 [Source:HGNC Symbol;Acc:HGNC:10496]	-
ENSG00000107562	35354	41929	48999	41649	31375	32881	45403	27736	46906	CXCL12	10	44370165	44386493	-	6077	protein_coding	C-X-C motif chemokine ligand 12 [Source:HGNC Symbol;Acc:HGNC:10672]	-
ENSG00000166482	29030	50293	42360	23139	15050	17068	25360	17020	25144	MFAP4	17	19383442	19387240	-	2152	protein_coding	microfibril associated protein 4 [Source:HGNC Symbol;Acc:HGNC:7035]	-
ENSG00000174444	30397	37984	38625	42201	23367	26175	28997	23195	36232	RPL4	15	66498015	66524532	-	5637	protein_coding	ribosomal protein L4 [Source:HGNC Symbol;Acc:HGNC:10353]	-
ENSG00000182718	23106	32166	27718	45684	24429	25776	26256	23927	34632	ANXA2	15	60347134	60402883	-	8824	protein_coding	annexin A2 [Source:HGNC Symbol;Acc:HGNC:537]	-
ENSG00000108828	25956	40607	41707	32919	19935	21141	32003	23866	31587	VAT1	17	43014605	43025123	-	3501	protein_coding	vesicle amine transport 1 [Source:HGNC Symbol;Acc:HGNC:16919]	-
ENSG00000050165	26557	34814	38587	30289	21079	22235	28973	21723	29405	DKK3	11	11963106	12009769	-	5059	protein_coding	dickkopf WNT signaling pathway inhibitor 3 [Source:HGNC Symbol;Acc:HGNC:2893]	-
ENSG00000100234	22822	37134	44319	23718	25426	29175	37351	26311	28747	TIMP3	22	32801701	32863043	+	4603	protein_coding	TIMP metallopeptidase inhibitor 3 [Source:HGNC Symbol;Acc:HGNC:11822]	-
ENSG00000087460	31070	40294	39021	35391	21821	23083	26802	21361	28244	GNAS	20	58839718	58911192	+	13320	protein_coding	GNAS complex locus [Source:HGNC Symbol;Acc:HGNC:4392]	-
ENSG00000174807	18606	28411	31149	35257	21829	21908	35802	30053	28205	CD248	11	66314487	66317044	-	2558	protein_coding	CD248 molecule [Source:HGNC Symbol;Acc:HGNC:18219]	-
ENSG00000110651	31330	42036	45282	37669	20409	21522	25917	19689	29340	CD81	11	2376177	2397419	+	7394	protein_coding	CD81 molecule [Source:HGNC Symbol;Acc:HGNC:1701]	-
ENSG00000134352	31423	25906	46621	23778	36416	30699	49186	28691	31998	IL6ST	5	55935095	55994993	-	9292	protein_coding	interleukin 6 signal transducer [Source:HGNC Symbol;Acc:HGNC:6021]	-
ENSG00000196230	19554	24742	27383	34506	18110	17910	23646	20852	26698	TUBB	6	30720201	30725426	+	3359	protein_coding	tubulin beta class I [Source:HGNC Symbol;Acc:HGNC:20778]	-
ENSG00000110321	25108	26738	36241	24012	24074	20815	31099	22310	25118	EIF4G2	11	10797050	10809110	-	8655	protein_coding	eukaryotic translation initiation factor 4 gamma 2 [Source:HGNC Symbol;Acc:HGNC:3297]	-
ENSG00000168028	22917	31911	30025	48138	20535	22594	22283	20380	36559	RPSA	3	39406689	39412542	+	3936	protein_coding	ribosomal protein SA [Source:HGNC Symbol;Acc:HGNC:6502]	-
ENSG00000084234	26755	35813	41243	27947	23983	24170	33768	24902	29212	APLP2	11	130068147	130144811	+	7463	protein_coding	amyloid beta precursor like protein 2 [Source:HGNC Symbol;Acc:HGNC:598]	-
ENSG00000142192	26039	31453	36408	21766	23150	21225	32109	23286	24833	APP	21	25880550	26171128	-	6316	protein_coding	amyloid beta precursor protein [Source:HGNC Symbol;Acc:HGNC:620]	-
ENSG00000026508	25537	28946	37386	32304	29887	28427	38686	25364	32905	CD44	11	35138870	35232402	+	10004	protein_coding	CD44 molecule (Indian blood group) [Source:HGNC Symbol;Acc:HGNC:1681]	-
ENSG00000135404	28197	38604	31814	38058	17259	19642	25086	21522	36403	CD63	12	55725323	55729707	-	2633	protein_coding	CD63 molecule [Source:HGNC Symbol;Acc:HGNC:1692]	-
ENSG00000041982	13725	13929	22358	18169	24944	21011	35725	25157	20335	TNC	9	115019578	115118257	-	9636	protein_coding	tenascin C [Source:HGNC Symbol;Acc:HGNC:5318]	-
ENSG00000147403	28759	38139	32213	39304	16794	21810	23106	18612	33372	RPL10	X	154389955	154409168	+	4825	protein_coding	ribosomal protein L10 [Source:HGNC Symbol;Acc:HGNC:10298]	-
ENSG00000115677	19421	29022	32891	31473	23111	22625	29839	23185	26758	HDLBP	2	241227264	241317061	-	12182	protein_coding	high density lipoprotein binding protein [Source:HGNC Symbol;Acc:HGNC:4857]	-
ENSG00000102265	20091	30972	26046	44475	18568	21894	25645	21788	33034	TIMP1	X	47582313	47586789	+	1541	protein_coding	TIMP metallopeptidase inhibitor 1 [Source:HGNC Symbol;Acc:HGNC:11820]	-
ENSG00000177469	22360	35005	37381	29451	17134	17595	19994	16422	21232	CAVIN1	17	42402452	42423517	-	3828	protein_coding	caveolae associated protein 1 [Source:HGNC Symbol;Acc:HGNC:9688]	-
ENSG00000178209	21540	21827	36839	22341	24000	17941	36763	29985	17749	PLEC	8	143915147	143976734	-	16991	protein_coding	plectin [Source:HGNC Symbol;Acc:HGNC:9069]	-
ENSG00000120708	8361	11641	14495	20266	13525	13817	19046	14646	17535	TGFBI	5	136028895	136063818	+	7810	protein_coding	transforming growth factor beta induced [Source:HGNC Symbol;Acc:HGNC:11771]	-
ENSG00000090006	31444	50389	55883	19652	16622	16268	24925	17287	20054	LTBP4	19	40592883	40629818	+	8108	protein_coding	latent transforming growth factor beta binding protein 4 [Source:HGNC Symbol;Acc:HGNC:6717]	-
ENSG00000185624	16291	23051	23512	35764	21814	21843	28300	23493	28155	P4HB	17	81843159	81860694	-	5303	protein_coding	prolyl 4-hydroxylase subunit beta [Source:HGNC Symbol;Acc:HGNC:8548]	-
ENSG00000133110	6016	10812	10659	14749	14487	15233	17074	14395	16762	POSTN	13	37562583	37598844	-	5464	protein_coding	periostin [Source:HGNC Symbol;Acc:HGNC:16953]	-
ENSG00000164111	20929	29667	26947	29671	16167	18340	21605	18096	25041	ANXA5	4	121667955	121697113	-	3034	protein_coding	annexin A5 [Source:HGNC Symbol;Acc:HGNC:543]	-
ENSG00000204628	24873	39217	34371	38891	17704	22205	22491	18008	32188	RACK1	5	181236909	181248096	-	5990	protein_coding	receptor for activated C kinase 1 [Source:HGNC Symbol;Acc:HGNC:4399]	-
ENSG00000101335	25784	32865	30772	36766	16516	19432	23170	17338	26632	MYL9	20	36541484	36551447	+	2821	protein_coding	myosin light chain 9 [Source:HGNC Symbol;Acc:HGNC:15754]	-
ENSG00000132386	27249	41190	34948	32676	16728	20878	22274	15343	28079	SERPINF1	17	1761959	1777574	+	3069	protein_coding	serpin family F member 1 [Source:HGNC Symbol;Acc:HGNC:8824]	-
ENSG00000198763	28809	27569	33065	31339	22894	21483	23738	20531	27332	MT-ND2	MT	4470	5511	+	1042	protein_coding	mitochondrially encoded NADH:ubiquinone oxidoreductase core subunit 2 [Source:HGNC Symbol;Acc:HGNC:7456]	-
ENSG00000148303	23771	33783	28837	37581	16490	18771	20654	16924	31214	RPL7A	9	133348214	133351426	+	2242	protein_coding	ribosomal protein L7a [Source:HGNC Symbol;Acc:HGNC:10364]	-
ENSG00000166147	15929	16666	28608	12555	20558	15740	28807	22122	14407	FBN1	15	48408306	48645849	-	16057	protein_coding	fibrillin 1 [Source:HGNC Symbol;Acc:HGNC:3603]	-
ENSG00000030582	24338	37886	35558	24906	14279	16199	21313	14918	20937	GRN	17	44345086	44353102	+	3680	protein_coding	granulin precursor [Source:HGNC Symbol;Acc:HGNC:4601]	-
ENSG00000065534	17841	17335	31671	13782	20053	15339	32227	24340	18822	MYLK	3	123610049	123884331	-	22167	protein_coding	myosin light chain kinase [Source:HGNC Symbol;Acc:HGNC:7590]	-
ENSG00000167526	24737	35637	30932	32181	13255	15449	17356	15958	29397	RPL13	16	89560657	89566828	+	6172	protein_coding	ribosomal protein L13 [Source:HGNC Symbol;Acc:HGNC:10303]	-
ENSG00000128595	16529	19489	23009	19951	17668	17199	26208	19606	23073	CALU	7	128739292	128771807	+	4537	protein_coding	calumenin [Source:HGNC Symbol;Acc:HGNC:1458]	-
ENSG00000124762	15150	21830	21032	27568	16745	17810	22397	18085	23808	CDKN1A	6	36676460	36687339	+	3050	protein_coding	cyclin dependent kinase inhibitor 1A [Source:HGNC Symbol;Acc:HGNC:1784]	-
ENSG00000138080	21170	31246	34666	23439	12624	13780	19593	13920	21259	EMILIN1	2	27078567	27086408	+	3958	protein_coding	elastin microfibril interfacer 1 [Source:HGNC Symbol;Acc:HGNC:19880]	-
ENSG00000168615	19433	20744	30514	14017	19594	16666	30616	21594	22471	ADAM9	8	38996869	39105144	+	6913	protein_coding	ADAM metallopeptidase domain 9 [Source:HGNC Symbol;Acc:HGNC:216]	-
ENSG00000179218	16664	23716	24975	23915	12341	12485	17927	15389	20826	CALR	19	12938578	12944489	+	2714	protein_coding	calreticulin [Source:HGNC Symbol;Acc:HGNC:1455]	-
ENSG00000024422	17863	20200	29208	17644	15552	12216	23014	18977	15265	EHD2	19	47713343	47743134	+	3923	protein_coding	EH domain containing 2 [Source:HGNC Symbol;Acc:HGNC:3243]	-
ENSG00000106624	27168	30517	40201	18773	15542	16307	26130	16179	19670	AEBP1	7	44104361	44114562	+	4955	protein_coding	AE binding protein 1 [Source:HGNC Symbol;Acc:HGNC:303]	-
ENSG00000070756	22341	25873	31743	22562	20307	19053	28007	20365	22986	PABPC1	8	100685816	100722809	-	4752	protein_coding	poly(A) binding protein cytoplasmic 1 [Source:HGNC Symbol;Acc:HGNC:8554]	-
ENSG00000159403	24437	29473	30702	29646	16770	19989	24246	16407	26955	C1R	12	7080199	7092607	-	5885	protein_coding	complement C1r [Source:HGNC Symbol;Acc:HGNC:1246]	-
ENSG00000115310	19474	19987	24349	22786	21101	20205	26540	21682	22273	RTN4	2	54972187	55112621	-	6644	protein_coding	reticulon 4 [Source:HGNC Symbol;Acc:HGNC:14085]	-
ENSG00000109971	22095	29198	30595	23118	13704	14286	17450	13201	19962	HSPA8	11	123057489	123063230	-	4849	protein_coding	heat shock protein family A (Hsp70) member 8 [Source:HGNC Symbol;Acc:HGNC:5241]	-
ENSG00000174748	23503	28996	26237	29643	14608	15398	21557	16189	28585	RPL15	3	23916545	23924374	+	7222	protein_coding	ribosomal protein L15 [Source:HGNC Symbol;Acc:HGNC:10306]	-
ENSG00000163430	15689	19419	24653	15873	14269	14335	21388	17344	19628	FSTL1	3	120392293	120451253	-	8727	protein_coding	follistatin like 1 [Source:HGNC Symbol;Acc:HGNC:3972]	-
ENSG00000105372	23735	28161	23355	29358	11151	14515	16381	15137	27057	RPS19	19	41859918	41872926	+	3799	protein_coding	ribosomal protein S19 [Source:HGNC Symbol;Acc:HGNC:10402]	-
ENSG00000161016	20384	28920	25855	33897	14291	15946	18350	16495	28632	RPL8	8	144789765	144792587	-	2159	protein_coding	ribosomal protein L8 [Source:HGNC Symbol;Acc:HGNC:10368]	-
ENSG00000163520	16429	26221	29256	19258	14203	15346	21749	14665	20331	FBLN2	3	13549131	13638422	+	4812	protein_coding	fibulin 2 [Source:HGNC Symbol;Acc:HGNC:3601]	-
ENSG00000211459	18042	28763	23469	31699	14656	20899	15680	10559	30388	MT-RNR1	MT	648	1601	+	954	Mt_rRNA	mitochondrially encoded 12S RNA [Source:HGNC Symbol;Acc:HGNC:7470]	-
ENSG00000196262	19736	26967	20606	31761	12249	16406	17128	15498	26354	PPIA	7	44796680	44824564	+	4432	protein_coding	peptidylprolyl isomerase A [Source:HGNC Symbol;Acc:HGNC:9253]	-
ENSG00000134824	14791	16679	19391	25689	15490	15558	23249	19862	22444	FADS2	11	61792980	61867354	+	11026	protein_coding	fatty acid desaturase 2 [Source:HGNC Symbol;Acc:HGNC:3575]	-
ENSG00000047849	18815	20854	28744	23392	22013	19362	28815	22079	19955	MAP4	3	47850690	48089272	-	14943	protein_coding	microtubule associated protein 4 [Source:HGNC Symbol;Acc:HGNC:6862]	-
ENSG00000011028	17028	22774	28792	20829	14382	15467	22444	15717	19158	MRC2	17	62627401	62693597	+	6860	protein_coding	mannose receptor C type 2 [Source:HGNC Symbol;Acc:HGNC:16875]	-
ENSG00000137818	21060	31885	26833	32155	12009	15047	15245	13131	26434	RPLP1	15	69452784	69456194	+	3271	protein_coding	ribosomal protein lateral stalk subunit P1 [Source:HGNC Symbol;Acc:HGNC:10372]	-
ENSG00000231500	19593	29280	21309	36175	11958	17829	15926	14251	30196	RPS18	6	33272010	33276510	+	1898	protein_coding	ribosomal protein S18 [Source:HGNC Symbol;Acc:HGNC:10401]	-
ENSG00000103888	23797	11912	28749	18637	27648	23210	30327	19817	19193	CEMIP	15	80779343	80951776	+	7621	protein_coding	cell migration inducing hyaluronidase 1 [Source:HGNC Symbol;Acc:HGNC:29213]	-
ENSG00000116016	20718	22258	35393	13190	15520	14148	23246	15116	16702	EPAS1	2	46293667	46386703	+	7302	protein_coding	endothelial PAS domain protein 1 [Source:HGNC Symbol;Acc:HGNC:3374]	Others
ENSG00000166923	18117	11439	19539	16942	19277	17129	32499	20385	25397	GREM1	15	32717974	32745107	+	14606	protein_coding	gremlin 1, DAN family BMP antagonist [Source:HGNC Symbol;Acc:HGNC:2001]	-
ENSG00000137076	18096	18666	30544	17216	18106	15326	24166	17850	13868	TLN1	9	35696948	35732395	-	10076	protein_coding	talin 1 [Source:HGNC Symbol;Acc:HGNC:11845]	-
ENSG00000135862	13409	15806	24316	13229	16209	14054	25516	17565	14901	LAMC1	1	183023460	183145592	+	8406	protein_coding	laminin subunit gamma 1 [Source:HGNC Symbol;Acc:HGNC:6492]	-
ENSG00000138758	17493	18986	28209	11806	14949	13703	19263	13970	13213	2026-09-11	4	76949703	77040384	+	9787	protein_coding	septin 11 [Source:HGNC Symbol;Acc:HGNC:25589]	-
ENSG00000091136	14423	18427	22570	15813	17973	18534	22707	14996	16023	LAMB1	7	107923799	108003255	-	8140	protein_coding	laminin subunit beta 1 [Source:HGNC Symbol;Acc:HGNC:6486]	-
ENSG00000136830	17712	25188	25174	24302	12943	13946	17826	13314	19659	FAM129B	9	127505339	127578989	-	4629	protein_coding	family with sequence similarity 129 member B [Source:HGNC Symbol;Acc:HGNC:25282]	-
ENSG00000065978	14687	21347	21681	25046	13707	14779	16579	14983	21725	YBX1	1	42682427	42702349	+	1930	protein_coding	Y-box binding protein 1 [Source:HGNC Symbol;Acc:HGNC:8014]	CSD
ENSG00000158710	16046	23592	21203	26267	12522	13314	17310	15419	20426	TAGLN2	1	159918107	159925732	-	2487	protein_coding	transgelin 2 [Source:HGNC Symbol;Acc:HGNC:11554]	-
ENSG00000149273	18120	23592	22178	26709	11745	13902	15786	13759	23107	RPS3	11	75399486	75422280	+	5894	protein_coding	ribosomal protein S3 [Source:HGNC Symbol;Acc:HGNC:10420]	-
ENSG00000130635	9510	11479	17930	11419	11065	8987	16445	13367	10105	COL5A1	9	134641774	134844843	+	11189	protein_coding	collagen type V alpha 1 chain [Source:HGNC Symbol;Acc:HGNC:2209]	-
ENSG00000169504	17067	14720	24358	13168	19762	15573	23406	16411	15945	CLIC4	1	24745357	24844324	+	4495	protein_coding	chloride intracellular channel 4 [Source:HGNC Symbol;Acc:HGNC:13518]	-
ENSG00000150991	13608	21411	19566	24651	13061	15234	15404	12755	20473	UBC	12	124911604	124917368	-	3898	protein_coding	ubiquitin C [Source:HGNC Symbol;Acc:HGNC:12468]	-
ENSG00000198467	14688	23462	20940	28857	10584	14232	12628	10283	19389	TPM2	9	35681992	35690121	-	3248	protein_coding	tropomyosin 2 [Source:HGNC Symbol;Acc:HGNC:12011]	-
ENSG00000044574	12324	17053	17807	19943	14282	17281	15346	13444	14527	HSPA5	9	125234853	125241330	-	3908	protein_coding	heat shock protein family A (Hsp70) member 5 [Source:HGNC Symbol;Acc:HGNC:5238]	-
ENSG00000089009	16697	22323	17279	21919	11738	13203	15748	13040	21463	RPL6	12	112405190	112418838	-	4447	protein_coding	ribosomal protein L6 [Source:HGNC Symbol;Acc:HGNC:10362]	-
ENSG00000162576	19902	24425	24378	24246	13395	13749	14075	11453	15506	MXRA8	1	1352689	1361777	-	3622	protein_coding	matrix remodeling associated 8 [Source:HGNC Symbol;Acc:HGNC:7542]	-
ENSG00000108298	16954	21440	19116	25267	10865	12906	14530	11824	21837	RPL19	17	39200283	39204732	+	1761	protein_coding	ribosomal protein L19 [Source:HGNC Symbol;Acc:HGNC:10312]	-
ENSG00000172757	13727	19538	17130	24651	10050	11815	11825	10621	16606	CFL1	11	65823022	65862026	-	5863	protein_coding	cofilin 1 [Source:HGNC Symbol;Acc:HGNC:1874]	-
ENSG00000185896	14591	18548	20893	17176	12607	12819	17348	12886	15932	LAMP1	13	113297241	113323672	+	5739	protein_coding	lysosomal associated membrane protein 1 [Source:HGNC Symbol;Acc:HGNC:6499]	-
ENSG00000196576	13863	19101	22842	14103	11658	11216	16225	12571	13121	PLXNB2	22	50274979	50307627	-	7257	protein_coding	plexin B2 [Source:HGNC Symbol;Acc:HGNC:9104]	-
ENSG00000186340	14586	13951	24717	11219	15407	13284	23297	13890	14898	THBS2	6	169215780	169254044	-	6412	protein_coding	thrombospondin 2 [Source:HGNC Symbol;Acc:HGNC:11786]	-
ENSG00000115963	15162	15924	20110	15832	14869	15752	20897	13282	19201	RND3	2	150468195	150539011	-	3594	protein_coding	Rho family GTPase 3 [Source:HGNC Symbol;Acc:HGNC:671]	-
ENSG00000142534	16697	24342	20226	25012	9796	12789	13179	11216	21837	RPS11	19	49496365	49499689	+	1390	protein_coding	ribosomal protein S11 [Source:HGNC Symbol;Acc:HGNC:10384]	-
ENSG00000105974	10725	16072	17274	14285	9706	9540	12020	10270	12805	CAV1	7	116524785	116561184	+	4082	protein_coding	caveolin 1 [Source:HGNC Symbol;Acc:HGNC:1527]	-
ENSG00000074800	11534	16071	15819	24570	11650	13100	13895	12588	17172	ENO1	1	8861000	8879250	-	5276	protein_coding	enolase 1 [Source:HGNC Symbol;Acc:HGNC:3350]	-
ENSG00000197043	12933	19147	18883	22196	11557	12325	15053	11798	18122	ANXA6	5	151100712	151157882	-	5427	protein_coding	annexin A6 [Source:HGNC Symbol;Acc:HGNC:544]	-
ENSG00000197256	18890	21555	27795	16400	15135	13167	21942	14067	16646	KANK2	19	11164267	11197791	-	7638	protein_coding	KN motif and ankyrin repeat domains 2 [Source:HGNC Symbol;Acc:HGNC:29300]	-
ENSG00000134294	12219	11873	20038	13959	18638	15155	23723	15797	15758	SLC38A2	12	46358189	46372867	-	6602	protein_coding	solute carrier family 38 member 2 [Source:HGNC Symbol;Acc:HGNC:13448]	-
ENSG00000063660	10689	14229	15571	18394	10631	11088	15023	11962	14594	GPC1	2	240435671	240468078	+	6516	protein_coding	glypican 1 [Source:HGNC Symbol;Acc:HGNC:4449]	-
ENSG00000148180	15642	24558	23910	18556	9830	10238	13284	10095	14932	GSN	9	121207794	121332843	+	11018	protein_coding	gelsolin [Source:HGNC Symbol;Acc:HGNC:4620]	-
ENSG00000204262	8051	11485	14913	8837	8497	8227	12382	9683	10228	COL5A2	2	189031896	189225312	-	7453	protein_coding	collagen type V alpha 2 chain [Source:HGNC Symbol;Acc:HGNC:2210]	-
ENSG00000170889	16132	22346	18976	23123	9484	10633	12569	10910	20752	RPS9	19	54200742	54249003	+	4371	protein_coding	ribosomal protein S9 [Source:HGNC Symbol;Acc:HGNC:10442]	-
ENSG00000142937	17052	20199	17293	21624	10056	11402	13972	12049	21287	RPS8	1	44775251	44778779	+	2847	protein_coding	ribosomal protein S8 [Source:HGNC Symbol;Acc:HGNC:10441]	-
ENSG00000106333	12961	18029	18122	20375	10434	11397	14940	12693	15900	PCOLCE	7	100602177	100608175	+	3532	protein_coding	procollagen C-endopeptidase enhancer [Source:HGNC Symbol;Acc:HGNC:8738]	-
ENSG00000130508	11363	12719	18796	9445	11564	9671	16242	12921	10272	PXDN	2	1631887	1744852	-	11257	protein_coding	peroxidasin [Source:HGNC Symbol;Acc:HGNC:14966]	-
ENSG00000137154	15115	18564	16711	23002	9327	12288	13907	11529	19053	RPS6	9	19375715	19380254	-	2714	protein_coding	ribosomal protein S6 [Source:HGNC Symbol;Acc:HGNC:10429]	-
ENSG00000071967	19648	20698	30978	10131	12851	10985	19180	12257	13827	CYBRD1	2	171522247	171558133	+	5176	protein_coding	cytochrome b reductase 1 [Source:HGNC Symbol;Acc:HGNC:20797]	-
ENSG00000136859	14771	19199	21408	14616	11932	12502	22425	13165	17020	ANGPTL2	9	127087332	127122883	-	3889	protein_coding	angiopoietin like 2 [Source:HGNC Symbol;Acc:HGNC:490]	-
ENSG00000168385	13830	15380	18754	14256	12578	12320	16693	12063	14667	2026-09-02	2	241315100	241354027	+	7378	protein_coding	septin 2 [Source:HGNC Symbol;Acc:HGNC:7729]	-
ENSG00000096384	11889	16346	17357	18506	12078	12430	16702	13361	15584	HSP90AB1	6	44246166	44253888	+	2980	protein_coding	heat shock protein 90 alpha family class B member 1 [Source:HGNC Symbol;Acc:HGNC:5258]	-
ENSG00000147604	14115	20591	17735	21893	8814	12314	12105	10206	18987	RPL7	8	73290267	73295789	-	2907	protein_coding	ribosomal protein L7 [Source:HGNC Symbol;Acc:HGNC:10363]	-
ENSG00000161011	11889	14920	17500	18451	13044	13466	18725	15011	17392	SQSTM1	5	179806398	179838078	+	7654	protein_coding	sequestosome 1 [Source:HGNC Symbol;Acc:HGNC:11280]	-
ENSG00000181104	15237	15977	21755	10389	11902	10229	16358	12760	12611	F2R	5	76716043	76735781	+	4066	protein_coding	coagulation factor II thrombin receptor [Source:HGNC Symbol;Acc:HGNC:3537]	-
ENSG00000213626	11599	13316	17498	11853	9387	9961	10921	8006	11564	LBH	2	30231369	30323730	+	4697	protein_coding	limb bud and heart development [Source:HGNC Symbol;Acc:HGNC:29532]	-
ENSG00000166441	13480	19007	17272	21922	8868	11220	10846	9633	18425	RPL27A	11	8682411	8714759	+	7193	protein_coding	ribosomal protein L27a [Source:HGNC Symbol;Acc:HGNC:10329]	-
ENSG00000105640	14101	19146	17469	21895	8390	9756	11715	9809	18467	RPL18A	19	17859876	17864153	+	3527	protein_coding	ribosomal protein L18a [Source:HGNC Symbol;Acc:HGNC:10311]	-
ENSG00000108107	14384	20506	16958	20134	7745	9750	12037	11437	16618	RPL28	19	55385345	55403250	+	6933	protein_coding	ribosomal protein L28 [Source:HGNC Symbol;Acc:HGNC:10330]	-
ENSG00000122786	13497	14169	19134	10618	11561	10295	15523	10752	12037	CALD1	7	134744252	134970728	+	9843	protein_coding	caldesmon 1 [Source:HGNC Symbol;Acc:HGNC:1441]	-
ENSG00000184640	11176	16355	18805	17743	10991	10472	15212	12088	14010	2026-09-09	17	77280569	77500596	+	12844	protein_coding	septin 9 [Source:HGNC Symbol;Acc:HGNC:7323]	-
ENSG00000147065	13293	15481	20864	13684	12882	10595	15315	12269	11760	MSN	X	65588377	65741931	+	5971	protein_coding	moesin [Source:HGNC Symbol;Acc:HGNC:7373]	-
ENSG00000162407	13696	16483	20070	12918	13652	14113	17995	12988	14425	PLPP3	1	56494747	56645301	-	5286	protein_coding	phospholipid phosphatase 3 [Source:HGNC Symbol;Acc:HGNC:9229]	-
ENSG00000009307	12406	15348	18545	13970	13090	13042	18626	13025	16187	CSDE1	1	114716913	114758676	-	5778	protein_coding	cold shock domain containing E1 [Source:HGNC Symbol;Acc:HGNC:29905]	CSD
ENSG00000143369	13634	18527	20379	17551	10945	11182	15097	11317	14290	ECM1	1	150508062	150513789	+	3360	protein_coding	extracellular matrix protein 1 [Source:HGNC Symbol;Acc:HGNC:3153]	-
ENSG00000067560	13027	16118	16459	16529	10348	10934	13941	10894	15460	RHOA	3	49359145	49412998	-	2582	protein_coding	ras homolog family member A [Source:HGNC Symbol;Acc:HGNC:667]	-
ENSG00000080824	14238	16699	20404	14284	11055	11080	15250	11402	14395	HSP90AA1	14	102080738	102139699	-	5248	protein_coding	heat shock protein 90 alpha family class A member 1 [Source:HGNC Symbol;Acc:HGNC:5253]	-
ENSG00000140545	13684	18140	17403	15113	8759	9471	11578	9179	12519	MFGE8	15	88898683	88913411	-	6837	protein_coding	milk fat globule-EGF factor 8 protein [Source:HGNC Symbol;Acc:HGNC:7036]	-
ENSG00000113739	7786	11235	13042	10990	9977	10512	11948	8201	10448	STC2	5	173314713	173329503	-	6128	protein_coding	stanniocalcin 2 [Source:HGNC Symbol;Acc:HGNC:11374]	-
ENSG00000229117	14462	17801	13984	21856	7324	11293	10857	9087	17435	RPL41	12	56116586	56117943	+	1088	protein_coding	ribosomal protein L41 [Source:HGNC Symbol;Acc:HGNC:10354]	-
ENSG00000020181	14155	15895	24368	12695	12281	11029	16450	11863	12385	ADGRA2	8	37784191	37844896	+	7061	protein_coding	adhesion G protein-coupled receptor A2 [Source:HGNC Symbol;Acc:HGNC:17849]	-
ENSG00000114353	10628	15456	16408	18752	10237	9744	13063	11247	14208	GNAI2	3	50226292	50259355	+	7650	protein_coding	G protein subunit alpha i2 [Source:HGNC Symbol;Acc:HGNC:4385]	-
ENSG00000198034	15110	17563	18119	16420	9263	9808	12455	10113	16215	RPS4X	X	72255679	72277300	-	2982	protein_coding	ribosomal protein S4 X-linked [Source:HGNC Symbol;Acc:HGNC:10424]	-
ENSG00000198695	14026	17023	17619	18301	11682	12144	13251	11356	15840	MT-ND6	MT	14149	14673	-	525	protein_coding	mitochondrially encoded NADH:ubiquinone oxidoreductase core subunit 6 [Source:HGNC Symbol;Acc:HGNC:7462]	-
ENSG00000002586	13502	20071	16525	18207	8827	9904	12804	10221	15521	CD99	X	2691133	2741309	+	4912	protein_coding	CD99 molecule (Xg blood group) [Source:HGNC Symbol;Acc:HGNC:7082]	-
ENSG00000008441	12605	15330	20517	11627	11538	9158	16078	12144	10324	NFIX	19	12995608	13098796	+	6302	protein_coding	nuclear factor I X [Source:HGNC Symbol;Acc:HGNC:7788]	CTF/NFI
ENSG00000128791	15302	17030	24149	8249	11038	8946	16306	11360	13073	TWSG1	18	9334767	9402420	+	4435	protein_coding	twisted gastrulation BMP signaling modulator 1 [Source:HGNC Symbol;Acc:HGNC:12429]	-
ENSG00000092841	11830	15656	12718	21409	7050	8579	9659	8732	14353	MYL6	12	56158161	56163496	+	4609	protein_coding	myosin light chain 6 [Source:HGNC Symbol;Acc:HGNC:7587]	-
ENSG00000197324	14328	17620	21924	15285	10739	10925	14964	11302	13070	LRP10	14	22871613	22881580	+	7112	protein_coding	LDL receptor related protein 10 [Source:HGNC Symbol;Acc:HGNC:14553]	-
ENSG00000197102	10344	11580	20044	9831	14890	10661	21230	15701	8931	DYNC1H1	14	101964510	102056443	+	36852	protein_coding	dynein cytoplasmic 1 heavy chain 1 [Source:HGNC Symbol;Acc:HGNC:2961]	-
ENSG00000162909	12443	17267	17407	15331	11385	11618	14542	10308	14297	CAPN2	1	223701593	223776018	+	8792	protein_coding	calpain 2 [Source:HGNC Symbol;Acc:HGNC:1479]	-
ENSG00000072682	10768	16406	16154	13958	8757	9624	12044	9206	11748	P4HA2	5	132191838	132295315	-	8502	protein_coding	prolyl 4-hydroxylase subunit alpha 2 [Source:HGNC Symbol;Acc:HGNC:8547]	-
ENSG00000172270	11728	16297	16443	17428	9246	9861	12259	10210	12613	BSG	19	571277	583493	+	3797	protein_coding	basigin (Ok blood group) [Source:HGNC Symbol;Acc:HGNC:1116]	-
ENSG00000197958	14118	18562	16264	21577	9023	11160	11833	10325	17891	RPL12	9	127447674	127451405	-	2452	protein_coding	ribosomal protein L12 [Source:HGNC Symbol;Acc:HGNC:10302]	-
ENSG00000077782	11945	17071	19088	12056	9981	10114	13664	10314	12235	FGFR1	8	38400215	38468834	-	13842	protein_coding	fibroblast growth factor receptor 1 [Source:HGNC Symbol;Acc:HGNC:3688]	-
ENSG00000100243	12822	16849	17765	17608	9958	10274	12744	10754	13829	CYB5R3	22	42617840	42649568	-	5973	protein_coding	cytochrome b5 reductase 3 [Source:HGNC Symbol;Acc:HGNC:2873]	-
ENSG00000164924	11348	12866	15354	13823	10718	10493	15280	11355	14269	YWHAZ	8	100916525	100953388	-	8555	protein_coding	tyrosine 3-monooxygenase/tryptophan 5-monooxygenase activation protein zeta [Source:HGNC Symbol;Acc:HGNC:12855]	-
ENSG00000169710	11422	9359	15882	16392	15844	11541	25980	22676	14059	FASN	17	82078333	82098332	-	9364	protein_coding	fatty acid synthase [Source:HGNC Symbol;Acc:HGNC:3594]	-
ENSG00000162244	13260	18939	15199	21636	7590	9924	11544	9112	18019	RPL29	3	51993522	51995942	-	2058	protein_coding	ribosomal protein L29 [Source:HGNC Symbol;Acc:HGNC:10331]	-
ENSG00000164587	14659	16923	14293	19637	7489	8839	10846	8956	18430	RPS14	5	150442635	150449756	-	5099	protein_coding	ribosomal protein S14 [Source:HGNC Symbol;Acc:HGNC:10387]	-
ENSG00000160285	11142	13565	14919	13832	9554	9188	15823	13225	14347	LSS	21	46188141	46228824	-	7238	protein_coding	lanosterol synthase [Source:HGNC Symbol;Acc:HGNC:6708]	-
ENSG00000198363	9793	9351	13948	11133	13736	11519	21433	16321	14873	ASPH	8	61500556	61714640	-	20047	protein_coding	aspartate beta-hydroxylase [Source:HGNC Symbol;Acc:HGNC:757]	-
ENSG00000106211	11535	17309	15240	19226	8505	8854	11164	9920	14032	HSPB1	7	76302544	76304295	+	1634	protein_coding	heat shock protein family B (small) member 1 [Source:HGNC Symbol;Acc:HGNC:5246]	-
ENSG00000141367	10699	11275	16162	11504	11544	9972	16517	12021	11346	CLTC	17	59619689	59696956	+	11836	protein_coding	clathrin heavy chain [Source:HGNC Symbol;Acc:HGNC:2092]	-
ENSG00000166963	7998	8861	13757	15434	16769	13189	21234	16903	11875	MAP1A	15	43510958	43531620	+	10629	protein_coding	microtubule associated protein 1A [Source:HGNC Symbol;Acc:HGNC:6835]	-
ENSG00000113721	12831	16298	21005	10074	10363	9947	13655	8883	9300	PDGFRB	5	150113837	150155872	-	7137	protein_coding	platelet derived growth factor receptor beta [Source:HGNC Symbol;Acc:HGNC:8804]	-
ENSG00000177697	12454	18541	16586	19377	8718	10866	11372	9001	15366	CD151	11	832843	839831	+	3938	protein_coding	CD151 molecule (Raph blood group) [Source:HGNC Symbol;Acc:HGNC:1630]	-
ENSG00000112769	8935	10681	15186	10017	11295	10439	16024	11833	11303	LAMA4	6	112108760	112254939	-	11575	protein_coding	laminin subunit alpha 4 [Source:HGNC Symbol;Acc:HGNC:6484]	-
ENSG00000163931	7568	11462	11410	18753	9595	9893	15898	13867	16828	TKT	3	53224707	53256052	-	9507	protein_coding	transketolase [Source:HGNC Symbol;Acc:HGNC:11834]	-
ENSG00000058262	8763	12023	13002	14457	9179	9644	10555	8437	11194	SEC61A1	3	128051641	128071683	+	4697	protein_coding	Sec61 translocon alpha 1 subunit [Source:HGNC Symbol;Acc:HGNC:18276]	-
ENSG00000166598	9605	12235	12541	14560	9646	9342	11347	9313	12177	HSP90B1	12	103930107	103953645	+	4695	protein_coding	heat shock protein 90 beta family member 1 [Source:HGNC Symbol;Acc:HGNC:12028]	-
ENSG00000049323	12105	13526	19780	11029	13076	11360	18076	13966	12377	LTBP1	2	32946972	33399509	+	7329	protein_coding	latent transforming growth factor beta binding protein 1 [Source:HGNC Symbol;Acc:HGNC:6714]	-
ENSG00000115594	16477	15009	23688	12919	15689	13536	21806	13567	17113	IL1R1	2	102064544	102179874	+	7083	protein_coding	interleukin 1 receptor type 1 [Source:HGNC Symbol;Acc:HGNC:5993]	-
ENSG00000110092	12208	13955	19229	14214	12261	10757	15198	11867	12894	CCND1	11	69641087	69654474	+	4830	protein_coding	cyclin D1 [Source:HGNC Symbol;Acc:HGNC:1582]	-
ENSG00000122406	13864	17356	14976	17893	8332	8903	12116	10067	15933	RPL5	1	92831983	92841924	+	3717	protein_coding	ribosomal protein L5 [Source:HGNC Symbol;Acc:HGNC:10360]	-
ENSG00000169100	11351	17206	15790	17881	8625	9717	11181	9233	15497	SLC25A6	X	1386152	1392724	-	2164	protein_coding	solute carrier family 25 member 6 [Source:HGNC Symbol;Acc:HGNC:10992]	-
ENSG00000142089	13682	16047	16372	22915	9936	11923	11465	9929	16738	IFITM3	11	319669	327537	-	1348	protein_coding	interferon induced transmembrane protein 3 [Source:HGNC Symbol;Acc:HGNC:5414]	-
ENSG00000198959	21876	19456	27552	22907	17552	16019	15666	10848	14081	TGM2	20	38127387	38166578	-	8036	protein_coding	transglutaminase 2 [Source:HGNC Symbol;Acc:HGNC:11778]	-
ENSG00000183087	15472	16811	17638	14116	6087	7063	8943	8578	11447	GAS6	13	113820549	113864067	-	6006	protein_coding	growth arrest specific 6 [Source:HGNC Symbol;Acc:HGNC:4168]	-
ENSG00000085733	10773	13661	15227	12680	9336	9475	12669	9419	11662	CTTN	11	70398404	70436584	+	6949	protein_coding	cortactin [Source:HGNC Symbol;Acc:HGNC:3338]	-
ENSG00000134308	9978	13061	13397	13919	9195	9416	12425	9324	13056	YWHAQ	2	9583972	9631014	-	2713	protein_coding	tyrosine 3-monooxygenase/tryptophan 5-monooxygenase activation protein theta [Source:HGNC Symbol;Acc:HGNC:12854]	-
ENSG00000083845	10962	16103	14172	18359	7875	9471	9517	7951	15589	RPS5	19	58386400	58394806	+	3617	protein_coding	ribosomal protein S5 [Source:HGNC Symbol;Acc:HGNC:10426]	-
ENSG00000071054	10324	13688	17523	11049	10598	9707	15420	9947	11103	MAP4K4	2	101696850	101894689	+	11961	protein_coding	mitogen-activated protein kinase kinase kinase kinase 4 [Source:HGNC Symbol;Acc:HGNC:6866]	-
ENSG00000008988	12385	16573	13851	17285	6781	8597	9545	8421	16103	RPS20	8	56067295	56074581	-	3002	protein_coding	ribosomal protein S20 [Source:HGNC Symbol;Acc:HGNC:10405]	-
ENSG00000142676	11903	15961	14272	18164	8451	9893	10229	7914	16241	RPL11	1	23691742	23696835	+	2659	protein_coding	ribosomal protein L11 [Source:HGNC Symbol;Acc:HGNC:10301]	-
ENSG00000089597	8246	10754	12701	12722	10093	9810	12961	10853	11263	GANAB	11	62624826	62646726	-	5030	protein_coding	glucosidase II alpha subunit [Source:HGNC Symbol;Acc:HGNC:4138]	-
ENSG00000153071	12443	11405	16637	12633	14177	12921	16147	10946	12118	DAB2	5	39371675	39462300	-	7717	protein_coding	DAB2, clathrin adaptor protein [Source:HGNC Symbol;Acc:HGNC:2662]	-
ENSG00000159840	11455	16039	17789	14970	9789	9051	11909	9307	9790	ZYX	7	143381080	143391111	+	3482	protein_coding	zyxin [Source:HGNC Symbol;Acc:HGNC:13200]	-
ENSG00000167779	10204	14027	14211	24048	9256	10696	12355	10522	17255	IGFBP6	12	53097436	53102345	+	1346	protein_coding	insulin like growth factor binding protein 6 [Source:HGNC Symbol;Acc:HGNC:5475]	-
ENSG00000122359	11664	14038	15211	19011	11716	11086	14690	10961	14610	ANXA11	10	80150889	80205572	-	8513	protein_coding	annexin A11 [Source:HGNC Symbol;Acc:HGNC:535]	-
ENSG00000072110	12439	14007	18205	10705	9427	8796	13106	9797	10373	ACTN1	14	68874143	68979440	-	10626	protein_coding	actinin alpha 1 [Source:HGNC Symbol;Acc:HGNC:163]	-
ENSG00000075618	8547	13424	13229	11186	5910	5425	9220	7782	9455	FSCN1	7	5592823	5606655	+	3692	protein_coding	fascin actin-bundling protein 1 [Source:HGNC Symbol;Acc:HGNC:11148]	-
ENSG00000127022	9247	10377	14478	9049	9983	9030	12579	9436	9819	CANX	5	179678628	179730925	+	6235	protein_coding	calnexin [Source:HGNC Symbol;Acc:HGNC:1473]	-
ENSG00000013364	11023	14749	16117	18417	9455	9439	12260	10028	12602	MVP	16	29820394	29848039	+	6141	protein_coding	major vault protein [Source:HGNC Symbol;Acc:HGNC:7531]	-
ENSG00000023191	10034	14893	13549	16438	7630	9153	9716	7847	11426	RNH1	11	494512	507300	-	7374	protein_coding	ribonuclease/angiogenin inhibitor 1 [Source:HGNC Symbol;Acc:HGNC:10074]	-
ENSG00000198431	8435	7970	11714	11893	11074	10607	16888	13763	13767	TXNRD1	12	104215779	104350305	+	6708	protein_coding	thioredoxin reductase 1 [Source:HGNC Symbol;Acc:HGNC:12437]	-
ENSG00000161638	7261	9760	11212	11187	8431	8153	12731	9414	9693	ITGA5	12	54395261	54419460	-	7577	protein_coding	integrin subunit alpha 5 [Source:HGNC Symbol;Acc:HGNC:6141]	-
ENSG00000161203	8720	11861	12215	14901	8192	9265	10697	8567	12102	AP2M1	3	184174689	184184091	+	4756	protein_coding	adaptor related protein complex 2 subunit mu 1 [Source:HGNC Symbol;Acc:HGNC:564]	-
ENSG00000139329	8748	13242	13992	8159	5546	6881	9780	7109	11997	LUM	12	91102629	91111831	-	3008	protein_coding	lumican [Source:HGNC Symbol;Acc:HGNC:6724]	-
ENSG00000145425	12190	14015	12494	16238	7421	8096	10935	8328	14902	RPS3A	4	151099573	151104652	+	2341	protein_coding	ribosomal protein S3A [Source:HGNC Symbol;Acc:HGNC:10421]	-
ENSG00000116133	9764	10955	13969	14198	11215	10224	15619	14120	12372	DHCR24	1	54849627	54887271	-	6290	protein_coding	24-dehydrocholesterol reductase [Source:HGNC Symbol;Acc:HGNC:2859]	-
ENSG00000141756	7954	11251	11989	16454	9230	9744	11541	9844	12815	FKBP10	17	41812680	41823217	+	4273	protein_coding	FK506 binding protein 10 [Source:HGNC Symbol;Acc:HGNC:18169]	-
ENSG00000162734	9776	11728	12223	13007	8360	9113	10561	8135	11836	PEA15	1	160205337	160215376	+	2806	protein_coding	proliferation and apoptosis adaptor protein 15 [Source:HGNC Symbol;Acc:HGNC:8822]	-
ENSG00000104904	10540	14289	12692	17363	7689	9260	10307	8790	14330	OAZ1	19	2269509	2273490	+	3436	protein_coding	ornithine decarboxylase antizyme 1 [Source:HGNC Symbol;Acc:HGNC:8095]	-
ENSG00000204525	10103	13072	13168	17149	8026	8988	11098	9113	13293	HLA-C	6	31268749	31272130	-	2507	protein_coding	major histocompatibility complex, class I, C [Source:HGNC Symbol;Acc:HGNC:4933]	-
ENSG00000126247	9870	13925	13523	17557	8691	9171	10240	8786	12041	CAPNS1	19	36139575	36150353	+	3478	protein_coding	calpain small subunit 1 [Source:HGNC Symbol;Acc:HGNC:1481]	-
ENSG00000125844	10712	13020	16018	13749	9555	9681	12136	9046	9970	RRBP1	20	17613678	17682295	-	6980	protein_coding	ribosome binding protein 1 [Source:HGNC Symbol;Acc:HGNC:10448]	-
ENSG00000058668	7811	7063	13115	8943	13828	9950	19235	13997	10004	ATP2B4	1	203626561	203744081	+	9721	protein_coding	ATPase plasma membrane Ca2+ transporting 4 [Source:HGNC Symbol;Acc:HGNC:817]	-
ENSG00000204592	12762	16445	18369	16595	9472	10957	12297	8791	13936	HLA-E	6	30489467	30494205	+	2975	protein_coding	major histocompatibility complex, class I, E [Source:HGNC Symbol;Acc:HGNC:4962]	-
ENSG00000233276	10345	16350	12951	17539	6083	7509	8465	7212	13655	GPX1	3	49357171	49358600	-	1430	polymorphic_pseudogene	glutathione peroxidase 1 [Source:HGNC Symbol;Acc:HGNC:4553]	-
ENSG00000063046	10155	13884	16267	11454	9978	9484	14217	9987	13143	EIF4B	12	53006158	53042209	+	6146	protein_coding	eukaryotic translation initiation factor 4B [Source:HGNC Symbol;Acc:HGNC:3285]	-
ENSG00000145730	11089	12818	16328	9956	9253	8751	13535	9164	10965	PAM	5	102753981	103031105	+	8846	protein_coding	peptidylglycine alpha-amidating monooxygenase [Source:HGNC Symbol;Acc:HGNC:8596]	-
ENSG00000162733	8531	8572	14128	8249	13006	10737	16759	11138	9553	DDR2	1	162631373	162787400	+	10730	protein_coding	discoidin domain receptor tyrosine kinase 2 [Source:HGNC Symbol;Acc:HGNC:2731]	-
ENSG00000196154	8363	13446	10920	20702	7140	7511	11692	10919	17623	S100A4	1	153543613	153550136	-	1025	protein_coding	S100 calcium binding protein A4 [Source:HGNC Symbol;Acc:HGNC:10494]	-
ENSG00000197081	7726	8195	13745	7792	12140	10399	19094	14469	9160	IGF2R	6	159969099	160113507	+	17843	protein_coding	insulin like growth factor 2 receptor [Source:HGNC Symbol;Acc:HGNC:5467]	-
ENSG00000068697	10673	14168	13919	11631	7807	8752	12041	9288	13124	LAPTM4A	2	20032650	20052028	-	1946	protein_coding	lysosomal protein transmembrane 4 alpha [Source:HGNC Symbol;Acc:HGNC:6924]	-
ENSG00000063177	11549	16366	14463	17269	6935	7243	9179	7646	13715	RPL18	19	48615328	48619536	-	4209	protein_coding	ribosomal protein L18 [Source:HGNC Symbol;Acc:HGNC:10310]	-
ENSG00000064601	10546	13178	13743	14257	8465	9520	12057	8599	11726	CTSA	20	45890144	45898820	+	5856	protein_coding	cathepsin A [Source:HGNC Symbol;Acc:HGNC:9251]	-
ENSG00000112306	12260	12990	12233	15140	6189	7842	9382	8264	14166	RPS12	6	132814441	132817564	+	767	protein_coding	ribosomal protein S12 [Source:HGNC Symbol;Acc:HGNC:10385]	-
ENSG00000104332	13741	15538	21012	12145	10878	9867	16350	11800	13674	SFRP1	8	41261958	41309497	-	4761	protein_coding	secreted frizzled related protein 1 [Source:HGNC Symbol;Acc:HGNC:10776]	-
ENSG00000154096	8561	10222	11062	18639	9243	10590	12374	9387	14490	THY1	11	119417378	119424985	-	5925	protein_coding	Thy-1 cell surface antigen [Source:HGNC Symbol;Acc:HGNC:11801]	-
ENSG00000173812	8949	12414	11645	14315	8443	11215	9738	7070	12043	EIF1	17	41688885	41692668	+	3623	protein_coding	eukaryotic translation initiation factor 1 [Source:HGNC Symbol;Acc:HGNC:3249]	-
ENSG00000071127	9578	13027	12946	13725	8794	8875	11270	8593	11564	WDR1	4	10074339	10116949	-	7827	protein_coding	WD repeat domain 1 [Source:HGNC Symbol;Acc:HGNC:12754]	-
ENSG00000139644	10488	12101	14689	11731	8652	8784	11750	9132	10951	TMBIM6	12	49707725	49764934	+	6186	protein_coding	transmembrane BAX inhibitor motif containing 6 [Source:HGNC Symbol;Acc:HGNC:11723]	-
ENSG00000115306	8925	11072	16760	8371	10273	8310	14001	10162	8662	SPTBN1	2	54456285	54671445	+	18504	protein_coding	spectrin beta, non-erythrocytic 1 [Source:HGNC Symbol;Acc:HGNC:11275]	-
ENSG00000100979	13234	20134	20409	10195	6651	7323	10223	6930	9877	PLTP	20	45898621	45912155	-	2541	protein_coding	phospholipid transfer protein [Source:HGNC Symbol;Acc:HGNC:9093]	-
ENSG00000198755	11223	14635	12086	16749	6671	8519	9525	8001	14427	RPL10A	6	35468408	35470785	+	1501	protein_coding	ribosomal protein L10a [Source:HGNC Symbol;Acc:HGNC:10299]	-
ENSG00000103994	9128	9504	15271	7836	10414	8143	16293	10944	9039	ZNF106	15	42412823	42491141	-	12226	protein_coding	zinc finger protein 106 [Source:HGNC Symbol;Acc:HGNC:12886]	-
ENSG00000159335	9664	16237	13087	13187	5566	5954	7240	5770	9869	PTMS	12	6765516	6770952	+	1475	protein_coding	parathymosin [Source:HGNC Symbol;Acc:HGNC:9629]	-
ENSG00000137575	10727	11826	14010	10890	9774	10361	14158	9094	14377	SDCBP	8	58552924	58582860	+	4778	protein_coding	syndecan binding protein [Source:HGNC Symbol;Acc:HGNC:10662]	-
ENSG00000197756	12178	13015	11411	17312	7052	8832	8818	8886	17073	RPL37A	2	216498189	216579180	+	6841	protein_coding	ribosomal protein L37a [Source:HGNC Symbol;Acc:HGNC:10348]	-
ENSG00000129116	10704	8634	13219	9689	10463	8910	12673	9239	8958	PALLD	4	168497066	168928457	+	10114	protein_coding	palladin, cytoskeletal associated protein [Source:HGNC Symbol;Acc:HGNC:17068]	-
ENSG00000138119	10077	8479	14367	8712	12036	9977	14128	9711	7865	MYOF	10	93306429	93482317	-	8473	protein_coding	myoferlin [Source:HGNC Symbol;Acc:HGNC:3656]	-
ENSG00000131981	10986	15067	11783	13090	7034	7450	10118	7840	12342	LGALS3	14	55124110	55145413	+	2397	protein_coding	galectin 3 [Source:HGNC Symbol;Acc:HGNC:6563]	-
ENSG00000035403	10464	10704	16028	7691	8902	7231	10858	7687	7580	VCL	10	73995193	74121363	+	9992	protein_coding	vinculin [Source:HGNC Symbol;Acc:HGNC:12665]	-
ENSG00000085063	11624	15354	16232	11778	7786	8014	11543	7677	11653	CD59	11	33703010	33736491	-	10358	protein_coding	CD59 molecule (CD59 blood group) [Source:HGNC Symbol;Acc:HGNC:1689]	-
ENSG00000105223	9262	13458	12893	12198	7047	7480	9674	7785	10613	PLD3	19	40348456	40380439	+	5184	protein_coding	phospholipase D family member 3 [Source:HGNC Symbol;Acc:HGNC:17158]	-
ENSG00000125868	10487	11786	13165	10804	7471	7476	11780	8506	12900	DSTN	20	17569863	17609919	+	3851	protein_coding	destrin, actin depolymerizing factor [Source:HGNC Symbol;Acc:HGNC:15750]	-
ENSG00000170275	9155	13916	15134	12019	7723	8303	10060	7210	11040	CRTAP	3	33113979	33147773	+	6695	protein_coding	cartilage associated protein [Source:HGNC Symbol;Acc:HGNC:2379]	-
ENSG00000135677	8874	9456	14251	7789	8920	7423	14279	10108	9714	GNS	12	64713445	64759447	-	6284	protein_coding	glucosamine (N-acetyl)-6-sulfatase [Source:HGNC Symbol;Acc:HGNC:4422]	-
ENSG00000135046	8966	11083	9358	14971	8340	10158	10680	8554	13123	ANXA1	9	73151757	73170393	+	4561	protein_coding	annexin A1 [Source:HGNC Symbol;Acc:HGNC:533]	-
ENSG00000110955	7496	10886	10627	13941	8153	8283	9073	7383	10690	ATP5F1B	12	56638175	56646068	-	2322	protein_coding	ATP synthase F1 subunit beta [Source:HGNC Symbol;Acc:HGNC:830]	-
ENSG00000198840	10639	13974	11243	13696	6417	8254	7621	8278	15888	MT-ND3	MT	10059	10404	+	346	protein_coding	mitochondrially encoded NADH:ubiquinone oxidoreductase core subunit 3 [Source:HGNC Symbol;Acc:HGNC:7458]	-
ENSG00000139289	8755	9561	12288	14501	12876	11876	13991	9713	12588	PHLDA1	12	76025447	76033932	-	8069	protein_coding	pleckstrin homology like domain family A member 1 [Source:HGNC Symbol;Acc:HGNC:8933]	-
ENSG00000108518	8569	11169	9210	15401	6928	8705	7959	7588	10789	PFN1	17	4945652	4949061	-	1987	protein_coding	profilin 1 [Source:HGNC Symbol;Acc:HGNC:8881]	-
ENSG00000142798	6539	5277	12829	5130	10013	6232	15174	12660	5107	HSPG2	1	21822245	21937297	-	18104	protein_coding	heparan sulfate proteoglycan 2 [Source:HGNC Symbol;Acc:HGNC:5273]	-
ENSG00000167004	8046	9903	9678	12108	7530	8072	9217	7349	9561	PDIA3	15	43746392	43773279	+	4240	protein_coding	protein disulfide isomerase family A member 3 [Source:HGNC Symbol;Acc:HGNC:4606]	-
ENSG00000183160	8704	11962	13335	12433	7361	7608	9234	7212	9746	TMEM119	12	108589846	108598320	-	3189	protein_coding	transmembrane protein 119 [Source:HGNC Symbol;Acc:HGNC:27884]	-
ENSG00000138674	7715	8682	11426	8999	8548	7528	11344	8428	8773	SEC31A	4	82818661	82901166	-	9145	protein_coding	SEC31 homolog A, COPII coat complex component [Source:HGNC Symbol;Acc:HGNC:17052]	-
ENSG00000071082	11216	12732	11180	13019	5926	7102	7918	7649	13751	RPL31	2	101001715	101024032	+	5791	protein_coding	ribosomal protein L31 [Source:HGNC Symbol;Acc:HGNC:10334]	-
ENSG00000197694	8545	9727	13760	10204	8916	7785	11154	8881	7813	SPTAN1	9	128552558	128633662	+	16236	protein_coding	spectrin alpha, non-erythrocytic 1 [Source:HGNC Symbol;Acc:HGNC:11273]	-
ENSG00000105701	9212	14894	12970	15354	6286	7460	7977	6904	11803	FKBP8	19	18531751	18544077	-	2902	protein_coding	FK506 binding protein 8 [Source:HGNC Symbol;Acc:HGNC:3724]	-
ENSG00000128272	6910	11031	8717	13838	9433	10732	8295	6136	9017	ATF4	22	39519695	39522685	+	2514	protein_coding	activating transcription factor 4 [Source:HGNC Symbol;Acc:HGNC:786]	TF_bZIP
ENSG00000144713	10229	12189	11718	15042	5639	7271	8271	7613	13420	RPL32	3	12834485	12841588	-	3720	protein_coding	ribosomal protein L32 [Source:HGNC Symbol;Acc:HGNC:10336]	-
ENSG00000114867	7986	10087	12292	10767	8088	7610	10674	8144	7720	EIF4G1	3	184314495	184335358	+	8257	protein_coding	eukaryotic translation initiation factor 4 gamma 1 [Source:HGNC Symbol;Acc:HGNC:3296]	-
ENSG00000078369	8111	10881	12358	10517	8293	7808	10225	8311	9698	GNB1	1	1785285	1891117	-	6417	protein_coding	G protein subunit beta 1 [Source:HGNC Symbol;Acc:HGNC:4396]	-
ENSG00000136156	10317	12161	12935	9027	6802	6872	9749	7188	10148	ITM2B	13	48232612	48270357	+	10706	protein_coding	integral membrane protein 2B [Source:HGNC Symbol;Acc:HGNC:6174]	-
ENSG00000197879	8431	11544	13706	11408	8075	7732	10585	8524	9203	MYO1C	17	1464186	1492812	-	8106	protein_coding	myosin IC [Source:HGNC Symbol;Acc:HGNC:7597]	-
ENSG00000075415	8898	11693	12204	13370	7684	8433	10155	7963	11779	SLC25A3	12	98593591	98606379	+	8896	protein_coding	solute carrier family 25 member 3 [Source:HGNC Symbol;Acc:HGNC:10989]	-
ENSG00000128591	7404	7974	12782	9565	9972	7942	12322	10758	7328	FLNC	7	128830377	128859274	+	9280	protein_coding	filamin C [Source:HGNC Symbol;Acc:HGNC:3756]	-
ENSG00000044115	8700	10209	11882	10173	8048	8116	10227	7776	8665	CTNNA1	5	138610967	138935034	+	8830	protein_coding	catenin alpha 1 [Source:HGNC Symbol;Acc:HGNC:2509]	-
ENSG00000138735	7336	6852	11882	9202	11816	8652	14002	10763	8503	PDE5A	4	119494395	119628991	-	9775	protein_coding	phosphodiesterase 5A [Source:HGNC Symbol;Acc:HGNC:8784]	-
ENSG00000112096	10120	9250	12749	13182	11871	12558	11541	6532	11077	SOD2	6	159669057	159745186	-	16493	protein_coding	superoxide dismutase 2 [Source:HGNC Symbol;Acc:HGNC:11180]	-
ENSG00000158747	11399	17904	15377	14176	6004	7340	7908	5963	10720	NBL1	1	19596979	19658456	+	3596	protein_coding	NBL1, DAN family BMP antagonist [Source:HGNC Symbol;Acc:HGNC:7650]	-
ENSG00000116132	9349	10943	14507	8266	9346	8126	11026	7260	8650	PRRX1	1	170662728	170739419	+	8246	protein_coding	paired related homeobox 1 [Source:HGNC Symbol;Acc:HGNC:9142]	Homeobox
ENSG00000104805	8884	12771	13784	13122	7062	7856	10366	7972	10334	NUCB1	19	48900050	48923372	+	3937	protein_coding	nucleobindin 1 [Source:HGNC Symbol;Acc:HGNC:8043]	-
ENSG00000196549	10797	10438	14655	7377	9476	8093	14310	9195	9246	MME	3	155024124	155183729	+	9620	protein_coding	membrane metalloendopeptidase [Source:HGNC Symbol;Acc:HGNC:7154]	-
ENSG00000002834	7072	9825	11470	8957	6426	6228	8882	7116	7744	LASP1	17	38869859	38921770	+	7061	protein_coding	LIM and SH3 protein 1 [Source:HGNC Symbol;Acc:HGNC:6513]	-
ENSG00000168077	9857	12461	13899	12255	8214	8006	11331	7838	11306	SCARA3	8	27633868	27676776	+	4031	protein_coding	scavenger receptor class A member 3 [Source:HGNC Symbol;Acc:HGNC:19000]	-
ENSG00000165119	8794	10144	11280	9876	7524	7848	9371	7122	8940	HNRNPK	9	83968083	83980616	-	5114	protein_coding	heterogeneous nuclear ribonucleoprotein K [Source:HGNC Symbol;Acc:HGNC:5044]	-
ENSG00000105568	8827	11638	12579	11787	6810	7103	8266	6154	9404	PPP2R1A	19	52190039	52229533	+	7437	protein_coding	protein phosphatase 2 scaffold subunit Aalpha [Source:HGNC Symbol;Acc:HGNC:9302]	-
ENSG00000105193	9247	14170	11541	15284	5452	6594	7023	6732	12489	RPS16	19	39433207	39435948	-	2603	protein_coding	ribosomal protein S16 [Source:HGNC Symbol;Acc:HGNC:10396]	-
ENSG00000162545	10813	13897	14844	10302	7088	7274	10109	7353	11180	CAMK2N1	1	20482391	20486220	-	2615	protein_coding	calcium/calmodulin dependent protein kinase II inhibitor 1 [Source:HGNC Symbol;Acc:HGNC:24190]	-
ENSG00000160014	7686	10450	11086	12803	7483	7421	9154	7357	9863	CALM3	19	46601074	46610793	+	3667	protein_coding	calmodulin 3 [Source:HGNC Symbol;Acc:HGNC:1449]	-
ENSG00000122707	10138	9558	15731	7640	10283	8163	13425	9160	9166	RECK	9	36036433	36124451	+	6045	protein_coding	reversion inducing cysteine rich protein with kazal motifs [Source:HGNC Symbol;Acc:HGNC:11345]	-
ENSG00000181163	7518	9269	8499	12495	7194	8684	9381	7286	12022	NPM1	5	171387116	171411137	+	3828	protein_coding	nucleophosmin 1 [Source:HGNC Symbol;Acc:HGNC:7910]	-
ENSG00000117298	7581	11181	11912	10795	7915	7739	10464	8385	8792	ECE1	1	21217247	21345572	-	7333	protein_coding	endothelin converting enzyme 1 [Source:HGNC Symbol;Acc:HGNC:3146]	-
ENSG00000143761	7579	9925	10165	11354	6877	6805	8900	7070	9375	ARF1	1	228082660	228099212	+	3281	protein_coding	ADP ribosylation factor 1 [Source:HGNC Symbol;Acc:HGNC:652]	-
ENSG00000138760	8967	9112	11796	8000	7956	7352	11310	7455	9231	SCARB2	4	76158733	76234536	-	19341	protein_coding	scavenger receptor class B member 2 [Source:HGNC Symbol;Acc:HGNC:1665]	-
ENSG00000221983	8499	13783	9683	14563	4756	6900	6661	5981	11709	UBA52	19	18571730	18577550	+	4306	protein_coding	ubiquitin A-52 residue ribosomal protein fusion product 1 [Source:HGNC Symbol;Acc:HGNC:12458]	-
ENSG00000197894	9149	11171	10535	11481	7180	7588	9803	7557	11556	ADH5	4	99070978	99088801	-	4866	protein_coding	alcohol dehydrogenase 5 (class III), chi polypeptide [Source:HGNC Symbol;Acc:HGNC:253]	-
ENSG00000178695	6544	8547	12495	4259	5738	4357	8361	5757	5811	KCTD12	13	76880166	76886390	-	6225	protein_coding	potassium channel tetramerization domain containing 12 [Source:HGNC Symbol;Acc:HGNC:14678]	-
ENSG00000112655	7444	10049	11623	9042	7055	7200	9119	7176	8671	PTK7	6	43076268	43161719	+	9024	protein_coding	protein tyrosine kinase 7 (inactive) [Source:HGNC Symbol;Acc:HGNC:9618]	-
ENSG00000160691	7763	8746	11347	10553	8031	7828	10435	8125	9850	SHC1	1	154962298	154974395	-	4342	protein_coding	SHC adaptor protein 1 [Source:HGNC Symbol;Acc:HGNC:10840]	-
ENSG00000179222	5450	8492	8302	10163	5909	5382	8953	8164	8518	MAGED1	X	51803007	51902357	+	6016	protein_coding	MAGE family member D1 [Source:HGNC Symbol;Acc:HGNC:6813]	-
ENSG00000075785	8533	10081	10661	9394	6714	6790	9679	7372	9825	RAB7A	3	128726122	128814796	+	2717	protein_coding	RAB7A, member RAS oncogene family [Source:HGNC Symbol;Acc:HGNC:9788]	-
ENSG00000134853	8018	9081	13403	6933	7783	6543	10820	8591	7928	PDGFRA	4	54229097	54298247	+	9732	protein_coding	platelet derived growth factor receptor alpha [Source:HGNC Symbol;Acc:HGNC:8803]	-
ENSG00000140092	8214	9430	11468	7668	6184	6040	8716	7513	7605	FBLN5	14	91869412	91947987	-	4973	protein_coding	fibulin 5 [Source:HGNC Symbol;Acc:HGNC:3602]	-
ENSG00000006125	8135	9632	12207	9172	8273	7596	10889	8055	8392	AP2B1	17	35578046	35726409	+	7587	protein_coding	adaptor related protein complex 2 subunit beta 1 [Source:HGNC Symbol;Acc:HGNC:563]	-
ENSG00000165280	6817	9544	9771	9129	5740	5590	8173	6691	8268	VCP	9	35056064	35073249	-	5438	protein_coding	valosin containing protein [Source:HGNC Symbol;Acc:HGNC:12666]	-
ENSG00000187109	8371	10455	11836	10086	7017	7498	9697	6595	10047	NAP1L1	12	76036587	76085033	-	17355	protein_coding	nucleosome assembly protein 1 like 1 [Source:HGNC Symbol;Acc:HGNC:7637]	-
ENSG00000130985	6616	8585	10474	9624	6753	6350	8940	7122	7529	UBA1	X	47190861	47215128	+	6437	protein_coding	ubiquitin like modifier activating enzyme 1 [Source:HGNC Symbol;Acc:HGNC:12469]	-
ENSG00000130402	8128	8474	11581	9004	7149	6277	8691	7107	7236	ACTN4	19	38647649	38731583	+	6098	protein_coding	actinin alpha 4 [Source:HGNC Symbol;Acc:HGNC:166]	-
ENSG00000212907	9308	6009	13316	6313	10422	6809	13047	10049	7554	MT-ND4L	MT	10470	10766	+	297	protein_coding	mitochondrially encoded NADH:ubiquinone oxidoreductase core subunit 4L [Source:HGNC Symbol;Acc:HGNC:7460]	-
ENSG00000125691	10491	8686	11308	9556	4946	5711	8446	7361	10466	RPL23	17	38847865	38853843	-	5979	protein_coding	ribosomal protein L23 [Source:HGNC Symbol;Acc:HGNC:10316]	-
ENSG00000136942	8491	12168	8790	14173	3733	6164	6181	6031	12728	RPL35	9	124857880	124861981	-	1535	protein_coding	ribosomal protein L35 [Source:HGNC Symbol;Acc:HGNC:10344]	-
ENSG00000134590	7471	10877	11581	10951	5794	5366	8125	6742	8884	RTL8C	X	135032366	135033546	+	1181	protein_coding	retrotransposon Gag like 8C [Source:HGNC Symbol;Acc:HGNC:2569]	-
ENSG00000130175	6992	10687	10593	10460	6171	6498	8681	6662	8076	PRKCSH	19	11435288	11450968	+	5166	protein_coding	protein kinase C substrate 80K-H [Source:HGNC Symbol;Acc:HGNC:9411]	-
ENSG00000163191	7420	10168	8147	14606	6368	7586	6417	5692	10154	S100A11	1	152032506	152047907	-	680	protein_coding	S100 calcium binding protein A11 [Source:HGNC Symbol;Acc:HGNC:10488]	-
ENSG00000064666	8556	11322	13072	9533	6522	6509	8329	6225	7773	CNN2	19	1026581	1039068	+	3645	protein_coding	calponin 2 [Source:HGNC Symbol;Acc:HGNC:2156]	-
ENSG00000149131	11477	14397	16052	10146	6346	7202	8341	5388	8701	SERPING1	11	57597387	57614853	+	3603	protein_coding	serpin family G member 1 [Source:HGNC Symbol;Acc:HGNC:1228]	-
ENSG00000149115	7828	10587	13426	8602	6412	6383	9346	6857	7151	TNKS1BP1	11	57299638	57324952	-	7149	protein_coding	tankyrase 1 binding protein 1 [Source:HGNC Symbol;Acc:HGNC:19081]	-
ENSG00000176788	7311	9408	9734	9120	5802	6085	9457	5809	10567	BASP1	5	17065598	17276843	+	2217	protein_coding	brain abundant membrane attached signal protein 1 [Source:HGNC Symbol;Acc:HGNC:957]	-
ENSG00000277443	8503	10876	12952	6715	5881	5485	8489	6481	7981	MARCKS	6	113857362	113863471	+	4275	protein_coding	myristoylated alanine rich protein kinase C substrate [Source:HGNC Symbol;Acc:HGNC:6759]	-
ENSG00000143515	7189	8479	11640	6779	6147	5832	8225	5401	6642	ATP8B2	1	154325553	154351307	+	7572	protein_coding	ATPase phospholipid transporting 8B2 [Source:HGNC Symbol;Acc:HGNC:13534]	-
ENSG00000123416	6667	7522	9339	12219	6177	5421	7767	7765	8847	TUBA1B	12	49127782	49131397	-	3574	protein_coding	tubulin alpha 1b [Source:HGNC Symbol;Acc:HGNC:18809]	-
ENSG00000177600	7920	11399	10529	12885	4664	5837	6101	5387	9845	RPLP2	11	809647	812880	+	1955	protein_coding	ribosomal protein lateral stalk subunit P2 [Source:HGNC Symbol;Acc:HGNC:10377]	-
ENSG00000111897	8181	8279	11184	7016	7114	6829	9589	7144	8461	SERINC1	6	122443354	122471822	-	3137	protein_coding	serine incorporator 1 [Source:HGNC Symbol;Acc:HGNC:13464]	-
ENSG00000115380	6343	6447	7409	8632	7117	7223	12150	9104	10831	EFEMP1	2	55865967	55924139	-	3962	protein_coding	EGF containing fibulin extracellular matrix protein 1 [Source:HGNC Symbol;Acc:HGNC:3218]	-
ENSG00000122642	6454	8316	10594	7156	6180	6173	8565	6022	7281	FKBP9	7	32957404	33006931	+	5170	protein_coding	FK506 binding protein 9 [Source:HGNC Symbol;Acc:HGNC:3725]	-
ENSG00000152518	10272	10679	14630	6963	7586	6408	9702	6264	7765	ZFP36L2	2	43222402	43226609	-	3696	protein_coding	ZFP36 ring finger protein like 2 [Source:HGNC Symbol;Acc:HGNC:1108]	Others
ENSG00000152234	6794	9150	8922	10659	6349	6776	8646	6848	9686	ATP5F1A	18	46080248	46104334	-	10908	protein_coding	ATP synthase F1 subunit alpha [Source:HGNC Symbol;Acc:HGNC:823]	-
ENSG00000010278	8282	10135	10420	9767	5985	5176	8687	6980	9005	CD9	12	6199715	6238271	+	4165	protein_coding	CD9 molecule [Source:HGNC Symbol;Acc:HGNC:1709]	-
ENSG00000177954	8411	11406	8921	13082	4421	6314	5869	5475	12516	RPS27	1	153990755	153992155	+	1035	protein_coding	ribosomal protein S27 [Source:HGNC Symbol;Acc:HGNC:10416]	-
ENSG00000108953	6578	8703	8587	10803	6259	6846	8104	6405	8709	YWHAE	17	1344272	1400378	-	3847	protein_coding	tyrosine 3-monooxygenase/tryptophan 5-monooxygenase activation protein epsilon [Source:HGNC Symbol;Acc:HGNC:12851]	-
ENSG00000136026	4890	6256	6939	9422	5827	5904	8354	7043	8442	CKAP4	12	106237877	106304279	-	3638	protein_coding	cytoskeleton associated protein 4 [Source:HGNC Symbol;Acc:HGNC:16991]	-
ENSG00000143933	9261	8743	9705	9473	6535	7128	7709	6338	9324	CALM2	2	47160082	47176601	-	6466	protein_coding	calmodulin 2 [Source:HGNC Symbol;Acc:HGNC:1445]	-
ENSG00000115268	8719	12042	9819	12256	4531	5903	6352	6129	10155	RPS15	19	1438358	1440494	+	2137	protein_coding	ribosomal protein S15 [Source:HGNC Symbol;Acc:HGNC:10388]	-
ENSG00000110880	6298	7580	9333	8234	6586	6220	9086	6521	7970	CORO1C	12	108645109	108731596	-	6532	protein_coding	coronin 1C [Source:HGNC Symbol;Acc:HGNC:2254]	-
ENSG00000161013	9740	13121	13472	9616	5354	5684	7347	5341	8353	MGAT4B	5	179797597	179806952	-	5495	protein_coding	alpha-1,3-mannosyl-glycoprotein 4-beta-N-acetylglucosaminyltransferase B [Source:HGNC Symbol;Acc:HGNC:7048]	-
ENSG00000154734	3372	3773	5372	5852	5887	5051	8599	6320	6292	ADAMTS1	21	26835747	26845409	-	7063	protein_coding	ADAM metallopeptidase with thrombospondin type 1 motif 1 [Source:HGNC Symbol;Acc:HGNC:217]	-
ENSG00000135486	4737	6162	6426	13652	7726	8566	8546	7495	9760	HNRNPA1	12	54280193	54287088	+	5093	protein_coding	heterogeneous nuclear ribonucleoprotein A1 [Source:HGNC Symbol;Acc:HGNC:5031]	-
ENSG00000129250	8219	10696	12380	9775	6318	6515	8289	6650	7600	KIF1C	17	4997948	5028401	+	8580	protein_coding	kinesin family member 1C [Source:HGNC Symbol;Acc:HGNC:6317]	-
ENSG00000135047	8198	8850	7572	17725	9524	11665	10610	6715	13029	CTSL	9	87725519	87731393	+	2366	protein_coding	cathepsin L [Source:HGNC Symbol;Acc:HGNC:2537]	-
ENSG00000172037	5321	5958	7997	7836	7223	7043	9948	8385	6704	LAMB2	3	49121114	49133118	-	6865	protein_coding	laminin subunit beta 2 [Source:HGNC Symbol;Acc:HGNC:6487]	-
ENSG00000150347	7817	7172	11542	6910	8178	6722	10102	7013	7334	ARID5B	10	61901300	62096944	+	9144	protein_coding	AT-rich interaction domain 5B [Source:HGNC Symbol;Acc:HGNC:17362]	ARID
ENSG00000170004	7013	10246	12250	7968	5835	6401	8226	5902	7622	CHD3	17	7884806	7912760	+	9758	protein_coding	chromodomain helicase DNA binding protein 3 [Source:HGNC Symbol;Acc:HGNC:1918]	-
ENSG00000140937	9068	8593	13922	5218	5898	5535	7454	5064	5830	CDH11	16	64943753	65126112	-	13381	protein_coding	cadherin 11 [Source:HGNC Symbol;Acc:HGNC:1750]	-
ENSG00000106682	6220	8551	9380	8753	5760	6668	7348	5631	7722	EIF4H	7	74174245	74197101	+	3191	protein_coding	eukaryotic translation initiation factor 4H [Source:HGNC Symbol;Acc:HGNC:12741]	-
ENSG00000082641	6107	7330	8671	8572	7771	7702	9078	6583	7232	NFE2L1	17	48048329	48061487	+	5825	protein_coding	nuclear factor, erythroid 2 like 1 [Source:HGNC Symbol;Acc:HGNC:7781]	TF_bZIP
ENSG00000145592	8801	10652	8259	10887	4099	6059	6424	5610	11764	RPL37	5	40825262	40835335	-	8153	protein_coding	ribosomal protein L37 [Source:HGNC Symbol;Acc:HGNC:10347]	-
ENSG00000167986	6398	9267	10232	7860	5942	5663	7737	6017	7168	DDB1	11	61299451	61342596	-	13950	protein_coding	damage specific DNA binding protein 1 [Source:HGNC Symbol;Acc:HGNC:2717]	-
ENSG00000065308	6810	7666	11256	5815	7476	6651	10875	7847	6354	TRAM2	6	52497402	52576915	-	6908	protein_coding	translocation associated membrane protein 2 [Source:HGNC Symbol;Acc:HGNC:16855]	-
ENSG00000088832	7057	8893	9655	10239	5677	6023	7098	5512	9034	FKBP1A	20	1368978	1393172	-	2577	protein_coding	FK506 binding protein 1A [Source:HGNC Symbol;Acc:HGNC:3711]	-
ENSG00000138326	7336	9955	8244	12889	5270	6801	6276	5546	10789	RPS24	10	78033732	78056813	+	7857	protein_coding	ribosomal protein S24 [Source:HGNC Symbol;Acc:HGNC:10411]	-
ENSG00000135926	7631	9827	10074	9238	5738	5993	8359	6074	8183	TMBIM1	2	218274192	218292586	-	5098	protein_coding	transmembrane BAX inhibitor motif containing 1 [Source:HGNC Symbol;Acc:HGNC:23410]	-
ENSG00000083857	5279	4815	8881	3827	8106	5419	11028	8071	4230	FAT1	4	186587783	186726722	-	16177	protein_coding	FAT atypical cadherin 1 [Source:HGNC Symbol;Acc:HGNC:3595]	-
ENSG00000175215	8012	9411	13036	8150	7646	6874	10106	7862	7999	CTDSP2	12	57819927	57846739	-	5442	protein_coding	CTD small phosphatase 2 [Source:HGNC Symbol;Acc:HGNC:17077]	-
ENSG00000189184	5865	6890	9914	5930	8023	6890	8039	5936	6109	PCDH18	4	137518918	137532494	-	6686	protein_coding	protocadherin 18 [Source:HGNC Symbol;Acc:HGNC:14268]	-
ENSG00000122218	5290	6971	8519	8034	6660	6094	8466	6997	7465	COPA	1	160288686	160343400	-	7723	protein_coding	coatomer protein complex subunit alpha [Source:HGNC Symbol;Acc:HGNC:2230]	-
ENSG00000150687	6470	8009	8382	7162	4865	5338	7328	5477	7994	PRSS23	11	86791059	86952910	+	11725	protein_coding	serine protease 23 [Source:HGNC Symbol;Acc:HGNC:14370]	-
ENSG00000234745	6798	8820	8668	12793	5828	6910	6403	5404	8771	HLA-B	6	31269491	31357188	-	3051	protein_coding	major histocompatibility complex, class I, B [Source:HGNC Symbol;Acc:HGNC:4932]	-
ENSG00000118816	7022	9612	10926	7234	5814	6059	9258	5842	8307	CCNI	4	77047158	77076005	-	3741	protein_coding	cyclin I [Source:HGNC Symbol;Acc:HGNC:1595]	-
ENSG00000135535	7578	7204	10480	5613	6695	5554	10053	6975	7839	CD164	6	109366514	109382812	-	7206	protein_coding	CD164 molecule [Source:HGNC Symbol;Acc:HGNC:1632]	-
ENSG00000135506	6290	9546	9294	9502	5659	6379	7181	5525	7571	OS9	12	57693955	57721557	+	5169	protein_coding	OS9, endoplasmic reticulum lectin [Source:HGNC Symbol;Acc:HGNC:16994]	-
ENSG00000151914	5951	4964	9316	5305	10493	6807	14080	9626	4898	DST	6	56457987	56954628	-	42341	protein_coding	dystonin [Source:HGNC Symbol;Acc:HGNC:1090]	-
ENSG00000067167	7091	6418	9238	5695	5939	5463	8091	6058	7923	TRAM1	8	70573442	70608387	-	3878	protein_coding	translocation associated membrane protein 1 [Source:HGNC Symbol;Acc:HGNC:20568]	-
ENSG00000148248	5459	7910	8550	8859	5201	5327	7022	5734	7696	SURF4	9	133361449	133376166	-	3446	protein_coding	surfeit 4 [Source:HGNC Symbol;Acc:HGNC:11476]	-
ENSG00000113083	6601	5389	8489	5387	6086	5094	8258	6681	5965	LOX	5	122063195	122078360	-	5547	protein_coding	lysyl oxidase [Source:HGNC Symbol;Acc:HGNC:6664]	-
ENSG00000137309	5789	9137	9569	13578	7407	7018	7467	6554	8295	HMGA1	6	34236873	34246231	+	2327	protein_coding	high mobility group AT-hook 1 [Source:HGNC Symbol;Acc:HGNC:5010]	HMGI/HMGY
ENSG00000143947	7407	9068	7956	10692	4895	6328	6127	5475	10100	RPS27A	2	55231903	55235853	+	3130	protein_coding	ribosomal protein S27a [Source:HGNC Symbol;Acc:HGNC:10417]	-
ENSG00000127603	7631	6608	12544	4662	8329	6349	10835	7563	4827	MACF1	1	39081316	39487177	+	40739	protein_coding	microtubule-actin crosslinking factor 1 [Source:HGNC Symbol;Acc:HGNC:13664]	-
ENSG00000153187	6497	7642	9588	7453	6535	6530	7711	5636	6854	HNRNPU	1	244840638	244864560	-	22512	protein_coding	heterogeneous nuclear ribonucleoprotein U [Source:HGNC Symbol;Acc:HGNC:5048]	-
ENSG00000108654	6604	7178	7210	6487	5745	6047	8261	5508	7226	DDX5	17	64499616	64508199	-	7388	protein_coding	DEAD-box helicase 5 [Source:HGNC Symbol;Acc:HGNC:2746]	-
ENSG00000103335	5676	6653	9475	6227	6143	5611	9749	7072	6168	PIEZO1	16	88715338	88785220	-	11292	protein_coding	piezo type mechanosensitive ion channel component 1 [Source:HGNC Symbol;Acc:HGNC:28993]	-
ENSG00000188157	5387	7518	9736	5924	4840	4637	7371	5979	5246	AGRN	1	1020123	1056118	+	10758	protein_coding	agrin [Source:HGNC Symbol;Acc:HGNC:329]	-
ENSG00000185567	5947	6064	11202	4956	7818	5228	12949	8616	5429	AHNAK2	14	104937244	104978357	-	18771	protein_coding	AHNAK nucleoprotein 2 [Source:HGNC Symbol;Acc:HGNC:20125]	-
ENSG00000176046	6424	9918	6988	12091	5072	7763	5605	4589	8129	NUPR1	16	28532708	28539174	-	5674	protein_coding	nuclear protein 1, transcriptional regulator [Source:HGNC Symbol;Acc:HGNC:29990]	-
ENSG00000153113	7574	7856	11005	7761	7728	7047	9805	7192	7908	CAST	5	96525267	96779595	+	12448	protein_coding	calpastatin [Source:HGNC Symbol;Acc:HGNC:1515]	-
ENSG00000160932	6848	11652	9791	12951	4912	5811	7484	5760	9426	LY6E	8	143017982	143023832	+	2640	protein_coding	lymphocyte antigen 6 family member E [Source:HGNC Symbol;Acc:HGNC:6727]	-
ENSG00000136205	9957	10363	15018	4370	4881	4381	7176	4918	4814	TNS3	7	47275154	47582558	-	11797	protein_coding	tensin 3 [Source:HGNC Symbol;Acc:HGNC:21616]	-
ENSG00000134333	5648	6042	6853	9023	4974	5317	6887	5838	8966	LDHA	11	18394388	18408425	+	6210	protein_coding	lactate dehydrogenase A [Source:HGNC Symbol;Acc:HGNC:6535]	-
ENSG00000106366	3723	4051	5352	7480	7729	6492	5842	4789	4829	SERPINE1	7	101127089	101139266	+	3190	protein_coding	serpin family E member 1 [Source:HGNC Symbol;Acc:HGNC:8583]	-
ENSG00000147140	6215	8727	9058	8103	5490	6007	6951	5235	7080	NONO	X	71283192	71301168	+	5292	protein_coding	non-POU domain containing octamer binding [Source:HGNC Symbol;Acc:HGNC:7871]	-
ENSG00000109099	6546	9068	8549	5918	4064	4416	6817	4846	7214	PMP22	17	15229777	15265357	-	3222	protein_coding	peripheral myelin protein 22 [Source:HGNC Symbol;Acc:HGNC:9118]	-
ENSG00000149485	5783	5295	7013	8080	7578	7011	12493	9999	9776	FADS1	11	61799625	61829318	-	10230	protein_coding	fatty acid desaturase 1 [Source:HGNC Symbol;Acc:HGNC:3574]	-
ENSG00000168374	5883	6631	6836	7460	4692	4729	6106	4860	7224	ARF4	3	57571363	57598220	-	2595	protein_coding	ADP ribosylation factor 4 [Source:HGNC Symbol;Acc:HGNC:655]	-
ENSG00000142657	5317	6128	6761	10867	6517	6547	10470	8460	10096	PGD	1	10398592	10420144	+	2966	protein_coding	phosphogluconate dehydrogenase [Source:HGNC Symbol;Acc:HGNC:8891]	-
ENSG00000171863	8232	8965	8689	10845	4918	5213	7168	6032	9564	RPS7	2	3575205	3580920	+	5584	protein_coding	ribosomal protein S7 [Source:HGNC Symbol;Acc:HGNC:10440]	-
ENSG00000087274	6795	8516	10201	7756	6150	5589	7777	6057	6234	ADD1	4	2843857	2930076	+	13106	protein_coding	adducin 1 [Source:HGNC Symbol;Acc:HGNC:243]	-
ENSG00000102144	5370	6451	5933	8853	4785	5181	6717	5691	8461	PGK1	X	77910739	78129296	+	5512	protein_coding	phosphoglycerate kinase 1 [Source:HGNC Symbol;Acc:HGNC:8896]	-
ENSG00000140575	6234	6206	9730	5465	7453	5495	10027	7397	6068	IQGAP1	15	90388218	90502243	+	11535	protein_coding	IQ motif containing GTPase activating protein 1 [Source:HGNC Symbol;Acc:HGNC:6110]	-
ENSG00000082781	7322	11346	11359	5641	3752	4272	6345	4508	6759	ITGB5	3	124761948	124901418	-	6447	protein_coding	integrin subunit beta 5 [Source:HGNC Symbol;Acc:HGNC:6160]	-
ENSG00000115053	5635	8294	8080	8888	5794	6671	6782	5261	7695	NCL	2	231453531	231483641	-	6929	protein_coding	nucleolin [Source:HGNC Symbol;Acc:HGNC:7667]	-
ENSG00000108946	6928	7640	10764	5694	6358	5760	8799	6125	7553	PRKAR1A	17	68511780	68551319	+	6821	protein_coding	protein kinase cAMP-dependent type I regulatory subunit alpha [Source:HGNC Symbol;Acc:HGNC:9388]	-
ENSG00000237550	8719	8442	8710	9845	4572	4653	7074	6149	9008	RPL9P9	15	82372196	82372912	-	717	transcribed_processed_pseudogene	ribosomal protein L9 pseudogene 9 [Source:HGNC Symbol;Acc:HGNC:17251]	-
ENSG00000107581	5613	6571	9439	5890	6991	6786	9446	7043	6995	EIF3A	10	119033670	119080823	-	7101	protein_coding	eukaryotic translation initiation factor 3 subunit A [Source:HGNC Symbol;Acc:HGNC:3271]	-
ENSG00000108679	6347	8474	9451	9719	5818	6082	8433	6351	7566	LGALS3BP	17	78971238	78980109	-	3584	protein_coding	galectin 3 binding protein [Source:HGNC Symbol;Acc:HGNC:6564]	-
ENSG00000233927	7536	11073	8461	11087	3851	5204	5408	4896	9868	RPS28	19	8321158	8323340	+	2119	protein_coding	ribosomal protein S28 [Source:HGNC Symbol;Acc:HGNC:10418]	-
ENSG00000099250	6683	5985	10140	6528	9277	7599	12446	9110	7563	NRP1	10	33177492	33336262	-	11522	protein_coding	neuropilin 1 [Source:HGNC Symbol;Acc:HGNC:8004]	-
ENSG00000172638	5970	8711	8631	9220	4686	5309	6307	4876	7563	EFEMP2	11	65866441	65873592	-	5397	protein_coding	EGF containing fibulin extracellular matrix protein 2 [Source:HGNC Symbol;Acc:HGNC:3219]	-
ENSG00000113328	6325	7226	9277	7182	6139	6048	8876	6311	8865	CCNG1	5	163437569	163446151	+	3096	protein_coding	cyclin G1 [Source:HGNC Symbol;Acc:HGNC:1592]	-
ENSG00000070614	5209	6747	9297	5348	5464	4820	7074	5800	4672	NDST1	5	150485818	150558211	+	9529	protein_coding	N-deacetylase and N-sulfotransferase 1 [Source:HGNC Symbol;Acc:HGNC:7680]	-
ENSG00000136240	5148	6927	7704	7322	4903	4653	6702	5406	7001	KDELR2	7	6445953	6484242	-	3990	protein_coding	KDEL endoplasmic reticulum protein retention receptor 2 [Source:HGNC Symbol;Acc:HGNC:6305]	-
ENSG00000196531	7220	9675	9037	10238	4900	6575	6366	4927	8472	NACA	12	56712428	56731628	-	10008	protein_coding	nascent polypeptide associated complex subunit alpha [Source:HGNC Symbol;Acc:HGNC:7629]	-
ENSG00000189067	6610	10563	10489	7287	5172	5399	8170	6587	8071	LITAF	16	11547722	11636381	-	5060	protein_coding	lipopolysaccharide induced TNF factor [Source:HGNC Symbol;Acc:HGNC:16841]	zf-LITAF-like
ENSG00000121068	7161	9995	10325	9571	5787	5763	7188	5639	7541	TBX2	17	61399896	61409466	+	6029	protein_coding	T-box 2 [Source:HGNC Symbol;Acc:HGNC:11597]	T-box
ENSG00000077549	6284	8636	8411	8772	5359	5251	6830	5380	7390	CAPZB	1	19338776	19485539	-	3238	protein_coding	capping actin protein of muscle Z-line subunit beta [Source:HGNC Symbol;Acc:HGNC:1491]	-
ENSG00000079931	6884	7445	9692	7149	6389	6313	8857	6430	8884	MOXD1	6	132296055	132401545	-	5293	protein_coding	monooxygenase DBH like 1 [Source:HGNC Symbol;Acc:HGNC:21063]	-
ENSG00000127863	6583	7121	10444	4756	5934	5454	6887	4903	5381	TNFRSF19	13	23570370	23676104	+	5113	protein_coding	TNF receptor superfamily member 19 [Source:HGNC Symbol;Acc:HGNC:11915]	-
ENSG00000101439	7058	10277	8750	9544	4353	4935	5678	4510	7793	CST3	20	23626706	23638473	-	3695	protein_coding	cystatin C [Source:HGNC Symbol;Acc:HGNC:2475]	-
ENSG00000140264	7686	9191	7326	10316	4138	5247	5392	5366	8986	SERF2	15	43777087	43802589	+	7347	protein_coding	small EDRK-rich factor 2 [Source:HGNC Symbol;Acc:HGNC:10757]	-
ENSG00000197747	5965	9091	7364	10221	4562	5253	6452	5529	7624	S100A10	1	151982915	151994390	-	1543	protein_coding	S100 calcium binding protein A10 [Source:HGNC Symbol;Acc:HGNC:10487]	-
ENSG00000244038	5596	7074	6758	10390	5934	6051	7417	6204	8157	DDOST	1	20651767	20661544	-	2721	protein_coding	dolichyl-diphosphooligosaccharide--protein glycosyltransferase non-catalytic subunit [Source:HGNC Symbol;Acc:HGNC:2728]	-
ENSG00000183255	6197	7823	9152	7052	4944	4920	6965	5208	7159	PTTG1IP	21	44849585	44873903	-	3537	protein_coding	PTTG1 interacting protein [Source:HGNC Symbol;Acc:HGNC:13524]	-
ENSG00000022267	6287	7805	8268	6449	5366	5374	6582	5239	6212	FHL1	X	136146702	136211359	+	5997	protein_coding	four and a half LIM domains 1 [Source:HGNC Symbol;Acc:HGNC:3702]	-
ENSG00000143320	4108	7518	5108	14041	5326	6361	5587	5681	7967	CRABP2	1	156699606	156705816	-	1100	protein_coding	cellular retinoic acid binding protein 2 [Source:HGNC Symbol;Acc:HGNC:2339]	-
ENSG00000142669	5416	8043	7290	10813	5433	5335	6818	6220	7595	SH3BGRL3	1	26279176	26281522	+	1786	protein_coding	SH3 domain binding glutamate rich protein like 3 [Source:HGNC Symbol;Acc:HGNC:15568]	-
ENSG00000196616	8038	13348	13561	7365	6387	7702	9283	6140	10605	ADH1B	4	99304964	99352760	-	10777	protein_coding	alcohol dehydrogenase 1B (class I), beta polypeptide [Source:HGNC Symbol;Acc:HGNC:250]	-
ENSG00000198911	6553	7312	9791	7023	6463	5956	8612	6745	7051	SREBF2	22	41833079	41907308	+	7557	protein_coding	sterol regulatory element binding transcription factor 2 [Source:HGNC Symbol;Acc:HGNC:11290]	bHLH
ENSG00000167978	6044	6325	10680	4859	7038	5195	9581	6699	4747	SRRM2	16	2752329	2772538	+	13266	protein_coding	serine/arginine repetitive matrix 2 [Source:HGNC Symbol;Acc:HGNC:16639]	-
ENSG00000111669	4731	7306	6316	11097	4563	5311	4823	4408	7415	TPI1	12	6867119	6870948	+	2700	protein_coding	triosephosphate isomerase 1 [Source:HGNC Symbol;Acc:HGNC:12009]	-
ENSG00000100106	7275	10263	10559	8148	5081	5146	6423	5260	7125	TRIOBP	22	37696988	37776556	+	12254	protein_coding	TRIO and F-actin binding protein [Source:HGNC Symbol;Acc:HGNC:17009]	-
ENSG00000162434	6484	7409	10402	6702	6884	6159	8591	6552	6364	JAK1	1	64833229	64966504	-	6317	protein_coding	Janus kinase 1 [Source:HGNC Symbol;Acc:HGNC:6190]	-
ENSG00000206503	5944	8504	6963	11208	4369	5460	5288	4432	7691	HLA-A	6	29941260	29945884	+	2710	protein_coding	major histocompatibility complex, class I, A [Source:HGNC Symbol;Acc:HGNC:4931]	-
ENSG00000090863	4933	6383	7696	6746	6353	5854	8716	6483	5751	GLG1	16	74447427	74607144	-	14111	protein_coding	golgi glycoprotein 1 [Source:HGNC Symbol;Acc:HGNC:4316]	-
ENSG00000197157	5087	7429	7781	7890	5216	5253	7163	5682	7332	SND1	7	127652180	128092609	+	6500	protein_coding	staphylococcal nuclease and tudor domain containing 1 [Source:HGNC Symbol;Acc:HGNC:30646]	-
ENSG00000136238	6547	7862	8698	7531	5420	5263	6973	4994	6939	RAC1	7	6374523	6403977	+	3114	protein_coding	Rac family small GTPase 1 [Source:HGNC Symbol;Acc:HGNC:9801]	-
ENSG00000260032	5526	5892	8401	5581	6708	5631	8515	6555	6064	NORAD	20	36045622	36050960	-	5339	lincRNA	non-coding RNA activated by DNA damage [Source:HGNC Symbol;Acc:HGNC:44311]	-
ENSG00000109332	6217	7282	7863	6938	5870	5695	7369	5409	7124	UBE2D3	4	102794383	102868896	-	10069	protein_coding	ubiquitin conjugating enzyme E2 D3 [Source:HGNC Symbol;Acc:HGNC:12476]	-
ENSG00000188783	10850	11554	15845	6125	5464	5130	8409	5241	6257	PRELP	1	203475828	203491352	+	5747	protein_coding	proline and arginine rich end leucine rich repeat protein [Source:HGNC Symbol;Acc:HGNC:9357]	-
ENSG00000005893	5985	6625	8274	5260	5139	4761	8368	5803	6870	LAMP2	X	120427827	120469365	-	5526	protein_coding	lysosomal associated membrane protein 2 [Source:HGNC Symbol;Acc:HGNC:6501]	-
ENSG00000141905	5687	5630	8665	6448	6743	5261	8923	7058	5231	NFIC	19	3314403	3469217	+	9801	protein_coding	nuclear factor I C [Source:HGNC Symbol;Acc:HGNC:7786]	CTF/NFI
ENSG00000143549	5601	6598	7875	7703	5316	4994	6279	5147	6637	TPM3	1	154155304	154194648	-	8389	protein_coding	tropomyosin 3 [Source:HGNC Symbol;Acc:HGNC:12012]	-
ENSG00000154277	4813	6362	5174	10689	4533	5396	6048	6126	9226	UCHL1	4	41256413	41268455	+	2282	protein_coding	ubiquitin C-terminal hydrolase L1 [Source:HGNC Symbol;Acc:HGNC:12513]	-
ENSG00000130340	6510	8628	8854	5932	4930	4800	7660	4872	6991	SNX9	6	157700387	157945077	+	4637	protein_coding	sorting nexin 9 [Source:HGNC Symbol;Acc:HGNC:14973]	-
ENSG00000165124	7602	5139	11063	3435	6166	4809	8353	6370	3799	SVEP1	9	110365251	110579880	-	14190	protein_coding	sushi, von Willebrand factor type A, EGF and pentraxin domain containing 1 [Source:HGNC Symbol;Acc:HGNC:15985]	-
ENSG00000167468	6957	11677	8674	7747	3112	3986	4663	4120	7746	GPX4	19	1103926	1106791	+	2019	protein_coding	glutathione peroxidase 4 [Source:HGNC Symbol;Acc:HGNC:4556]	-
ENSG00000156535	6160	6294	10785	4001	6920	4700	10263	6919	5501	CD109	6	73695785	73828316	+	9782	protein_coding	CD109 molecule [Source:HGNC Symbol;Acc:HGNC:21685]	-
ENSG00000038427	5360	5161	8321	3012	4769	3508	7865	5463	4195	VCAN	5	83471465	83582303	+	14831	protein_coding	versican [Source:HGNC Symbol;Acc:HGNC:2464]	-
ENSG00000112697	5231	5693	8105	4529	5106	4360	8176	6102	6304	TMEM30A	6	75252924	75284968	-	5123	protein_coding	transmembrane protein 30A [Source:HGNC Symbol;Acc:HGNC:16667]	-
ENSG00000167123	5971	8724	7542	8863	4500	4963	6033	4681	7230	CERCAM	9	128411751	128437351	+	6059	protein_coding	cerebral endothelial cell adhesion molecule [Source:HGNC Symbol;Acc:HGNC:23723]	-
ENSG00000166913	6483	7672	8984	6894	5463	5235	7120	5185	6745	YWHAB	20	44885676	44908532	+	7933	protein_coding	tyrosine 3-monooxygenase/tryptophan 5-monooxygenase activation protein beta [Source:HGNC Symbol;Acc:HGNC:12849]	-
ENSG00000097007	6083	7884	10074	6644	6271	5797	8474	6448	6282	ABL1	9	130713946	130887675	+	6276	protein_coding	ABL proto-oncogene 1, non-receptor tyrosine kinase [Source:HGNC Symbol;Acc:HGNC:76]	-
ENSG00000078808	5525	8621	7612	8809	4540	4877	6113	4959	7314	SDF4	1	1216908	1232031	-	4709	protein_coding	stromal cell derived factor 4 [Source:HGNC Symbol;Acc:HGNC:24188]	-
ENSG00000130164	6847	5710	8633	8395	9476	7847	12095	9507	8147	LDLR	19	11089362	11133816	+	7718	protein_coding	low density lipoprotein receptor [Source:HGNC Symbol;Acc:HGNC:6547]	-
ENSG00000138071	5389	4968	7707	5453	6434	5271	7758	5987	5975	ACTR2	2	65227753	65271253	+	4347	protein_coding	ARP2 actin related protein 2 homolog [Source:HGNC Symbol;Acc:HGNC:169]	-
ENSG00000107957	5497	5984	8919	4833	6352	5277	8199	5622	4204	SH3PXD2A	10	103594027	103855543	-	11756	protein_coding	SH3 and PX domains 2A [Source:HGNC Symbol;Acc:HGNC:23664]	-
ENSG00000119318	5715	5977	7886	5817	5138	5250	6790	5393	6101	RAD23B	9	107283137	107332194	+	4615	protein_coding	RAD23 homolog B, nucleotide excision repair protein [Source:HGNC Symbol;Acc:HGNC:9813]	-
ENSG00000133030	5659	8125	10179	6129	4942	5058	6815	4994	5839	MPRIP	17	17042545	17217679	+	18153	protein_coding	myosin phosphatase Rho interacting protein [Source:HGNC Symbol;Acc:HGNC:30321]	-
ENSG00000100201	5130	6033	7987	5041	4983	4983	7916	5508	5400	DDX17	22	38483440	38507660	-	9995	protein_coding	DEAD-box helicase 17 [Source:HGNC Symbol;Acc:HGNC:2740]	-
ENSG00000166340	6413	6715	8655	6106	5503	5070	7555	5097	5529	TPP1	11	6612763	6619485	-	6544	protein_coding	tripeptidyl peptidase 1 [Source:HGNC Symbol;Acc:HGNC:2073]	-
ENSG00000174348	6715	7999	10001	5379	4489	4647	6529	4631	5748	PODN	1	53062052	53085502	+	4900	protein_coding	podocan [Source:HGNC Symbol;Acc:HGNC:23174]	-
ENSG00000185787	5876	6940	7207	6522	4377	4754	6082	4642	6986	MORF4L1	15	78810487	78898133	+	6584	protein_coding	mortality factor 4 like 1 [Source:HGNC Symbol;Acc:HGNC:16989]	-
ENSG00000213719	5536	7852	6884	9934	4409	4671	5257	4622	7454	CLIC1	6	31730581	31739763	-	1942	protein_coding	chloride intracellular channel 1 [Source:HGNC Symbol;Acc:HGNC:2062]	-
ENSG00000084207	5100	7711	6466	9786	3924	3999	5046	4889	7889	GSTP1	11	67583595	67586656	+	1911	protein_coding	glutathione S-transferase pi 1 [Source:HGNC Symbol;Acc:HGNC:4638]	-
ENSG00000104964	6759	10158	8990	9065	4463	4692	5828	4613	7114	AES	19	3052910	3063107	-	5298	protein_coding	amino-terminal enhancer of split [Source:HGNC Symbol;Acc:HGNC:307]	-
ENSG00000134324	5340	4352	6541	6752	7537	6469	12805	9396	8608	LPIN1	2	11677595	11827409	+	11861	protein_coding	lipin 1 [Source:HGNC Symbol;Acc:HGNC:13345]	-
ENSG00000181019	3484	4632	4782	9503	4569	4941	7730	6777	8752	NQO1	16	69706996	69726951	-	3254	protein_coding	NAD(P)H quinone dehydrogenase 1 [Source:HGNC Symbol;Acc:HGNC:2874]	-
ENSG00000169604	6566	6487	10072	3752	4853	3985	7793	5243	4923	ANTXR1	2	69013178	69249327	+	8185	protein_coding	ANTXR cell adhesion molecule 1 [Source:HGNC Symbol;Acc:HGNC:21014]	-
ENSG00000131473	5110	5334	7545	5838	5363	4203	8184	7167	6128	ACLY	17	41866908	41930542	-	5217	protein_coding	ATP citrate lyase [Source:HGNC Symbol;Acc:HGNC:115]	-
ENSG00000168140	5254	6459	7486	7705	5258	5363	7026	5216	6453	VASN	16	4371848	4383528	+	2806	protein_coding	vasorin [Source:HGNC Symbol;Acc:HGNC:18517]	-
ENSG00000171603	5551	6991	8776	6034	5332	4830	7681	5411	5457	CLSTN1	1	9729026	9824526	-	5683	protein_coding	calsyntenin 1 [Source:HGNC Symbol;Acc:HGNC:17447]	-
ENSG00000163466	5420	7151	6935	8063	4435	4487	5442	4551	6759	ARPC2	2	218217094	218254356	+	6562	protein_coding	actin related protein 2/3 complex subunit 2 [Source:HGNC Symbol;Acc:HGNC:705]	-
ENSG00000139641	5550	6421	8610	7058	5708	5289	6616	5290	5366	ESYT1	12	56118250	56144671	+	5493	protein_coding	extended synaptotagmin 1 [Source:HGNC Symbol;Acc:HGNC:29534]	-
ENSG00000132475	5533	7039	6393	7504	4724	5319	5955	4859	6761	H3F3B	17	75776434	75785893	-	6134	protein_coding	H3 histone family member 3B [Source:HGNC Symbol;Acc:HGNC:4765]	-
ENSG00000118181	6895	7932	7497	9644	3675	4925	5282	4635	9008	RPS25	11	119015712	119018691	-	1477	protein_coding	ribosomal protein S25 [Source:HGNC Symbol;Acc:HGNC:10413]	-
ENSG00000204843	5360	6836	8669	7467	5811	5628	7254	5748	6304	DCTN1	2	74361154	74392087	-	10439	protein_coding	dynactin subunit 1 [Source:HGNC Symbol;Acc:HGNC:2711]	-
ENSG00000136295	5193	7142	9134	4364	3260	2900	5625	4337	4490	TTYH3	7	2631951	2664802	+	6129	protein_coding	tweety family member 3 [Source:HGNC Symbol;Acc:HGNC:22222]	-
ENSG00000147526	6201	6405	10678	4231	5821	5098	9247	6155	5876	TACC1	8	38728186	38853028	+	12609	protein_coding	transforming acidic coiled-coil containing protein 1 [Source:HGNC Symbol;Acc:HGNC:11522]	-
ENSG00000188846	6223	9149	7502	10382	4275	5477	5926	4982	8232	RPL14	3	40457292	40468587	+	8626	protein_coding	ribosomal protein L14 [Source:HGNC Symbol;Acc:HGNC:10305]	-
ENSG00000108582	5838	4555	8258	4664	6987	5424	10845	7286	6606	CPD	17	30378905	30469989	+	12532	protein_coding	carboxypeptidase D [Source:HGNC Symbol;Acc:HGNC:2301]	-
ENSG00000119655	7314	9814	8719	6958	3752	4365	5719	4174	7372	NPC2	14	74476192	74494177	-	2749	protein_coding	NPC intracellular cholesterol transporter 2 [Source:HGNC Symbol;Acc:HGNC:14537]	-
ENSG00000103855	4603	6333	6538	5660	3780	3525	5866	4258	5458	CD276	15	73683966	73714518	+	5542	protein_coding	CD276 molecule [Source:HGNC Symbol;Acc:HGNC:19137]	-
ENSG00000178719	6012	7905	9183	7305	4605	4744	6767	5173	6729	GRINA	8	143990058	143993415	+	2527	protein_coding	glutamate ionotropic receptor NMDA type subunit associated protein 1 [Source:HGNC Symbol;Acc:HGNC:4589]	-
ENSG00000101224	5286	7662	7684	7236	4778	4849	8615	5884	7315	CDC25B	20	3786772	3806121	+	4314	protein_coding	cell division cycle 25B [Source:HGNC Symbol;Acc:HGNC:1726]	-
ENSG00000171867	6438	6711	9020	5179	4946	4755	6657	4892	6274	PRNP	20	4686236	4701590	+	2851	protein_coding	prion protein [Source:HGNC Symbol;Acc:HGNC:9449]	-
ENSG00000172354	5301	8135	7557	8189	3969	4239	5097	4082	6488	GNB2	7	100673531	100679174	+	2857	protein_coding	G protein subunit beta 2 [Source:HGNC Symbol;Acc:HGNC:4398]	-
ENSG00000179010	5141	7691	7585	7352	4124	4681	5307	4093	6537	MRFAP1	4	6640091	6642745	+	2655	protein_coding	Morf4 family associated protein 1 [Source:HGNC Symbol;Acc:HGNC:24549]	-
ENSG00000166825	5012	5689	7277	8908	7204	6247	10332	8376	6554	ANPEP	15	89784889	89815401	-	4871	protein_coding	alanyl aminopeptidase, membrane [Source:HGNC Symbol;Acc:HGNC:500]	-
ENSG00000123933	5003	8188	7642	6828	3364	3282	4587	3837	5474	MXD4	4	2247432	2262294	-	7058	protein_coding	MAX dimerization protein 4 [Source:HGNC Symbol;Acc:HGNC:13906]	bHLH
ENSG00000131469	7627	5984	6403	7730	3579	3691	5894	5985	7369	RPL27	17	42998273	43002959	+	2026	protein_coding	ribosomal protein L27 [Source:HGNC Symbol;Acc:HGNC:10328]	-
ENSG00000185650	6522	7523	9544	4571	5653	4623	6882	4616	4903	ZFP36L1	14	68787660	68796253	-	5160	protein_coding	ZFP36 ring finger protein like 1 [Source:HGNC Symbol;Acc:HGNC:1107]	Others
ENSG00000068366	6704	5723	9350	5097	6973	5179	11366	8461	7807	ACSL4	X	109624244	109733403	-	6415	protein_coding	acyl-CoA synthetase long chain family member 4 [Source:HGNC Symbol;Acc:HGNC:3571]	-
ENSG00000109610	8319	12254	12031	9063	4823	5395	5930	4156	6602	SOD3	4	24789912	24800842	+	2128	protein_coding	superoxide dismutase 3 [Source:HGNC Symbol;Acc:HGNC:11181]	-
ENSG00000125534	4942	8145	7838	8810	4217	4367	6241	3873	6610	PPDPF	20	63520724	63522206	+	1094	protein_coding	pancreatic progenitor cell differentiation and proliferation factor [Source:HGNC Symbol;Acc:HGNC:16142]	-
ENSG00000092199	4985	6260	6705	8206	5111	5190	6844	5535	7600	HNRNPC	14	21209136	21269494	-	7309	protein_coding	heterogeneous nuclear ribonucleoprotein C (C1/C2) [Source:HGNC Symbol;Acc:HGNC:5035]	-
ENSG00000004776	5839	7926	9274	7293	5917	4747	6663	4887	5169	HSPB6	19	35754569	35758079	-	1721	protein_coding	heat shock protein family B (small) member 6 [Source:HGNC Symbol;Acc:HGNC:26511]	-
ENSG00000112378	6706	7879	9151	5713	4684	4741	7517	5478	7038	PERP	6	138088505	138107511	-	4290	protein_coding	PERP, TP53 apoptosis effector [Source:HGNC Symbol;Acc:HGNC:17637]	-
ENSG00000122026	7382	7408	6344	8394	3415	5156	5803	5174	8015	RPL21	13	27251309	27256691	+	2249	protein_coding	ribosomal protein L21 [Source:HGNC Symbol;Acc:HGNC:10313]	-
ENSG00000176658	8695	9960	12087	6324	5588	5467	7226	4606	5640	MYO1D	17	32492522	32877177	-	8188	protein_coding	myosin ID [Source:HGNC Symbol;Acc:HGNC:7598]	-
ENSG00000170017	7216	5043	8349	3583	5309	3898	6037	3972	4317	ALCAM	3	105366909	105576900	+	7179	protein_coding	activated leukocyte cell adhesion molecule [Source:HGNC Symbol;Acc:HGNC:400]	-
ENSG00000145741	6549	8855	7995	8354	3916	4857	5309	4072	7382	BTF3	5	73498408	73505635	+	2467	protein_coding	basic transcription factor 3 [Source:HGNC Symbol;Acc:HGNC:1125]	-
ENSG00000131711	4169	4452	6608	5109	6533	4921	8364	6242	5338	MAP1B	5	72107234	72209570	+	12630	protein_coding	microtubule associated protein 1B [Source:HGNC Symbol;Acc:HGNC:6836]	-
ENSG00000168056	6021	8777	9536	6130	4123	4415	5860	4076	5317	LTBP3	11	65538805	65558930	-	10298	protein_coding	latent transforming growth factor beta binding protein 3 [Source:HGNC Symbol;Acc:HGNC:6716]	-
ENSG00000143384	5605	6623	8176	5104	5005	4847	6754	4699	5166	MCL1	1	150574551	150579738	-	4371	protein_coding	MCL1, BCL2 family apoptosis regulator [Source:HGNC Symbol;Acc:HGNC:6943]	-
ENSG00000175390	5916	8382	8139	8570	4514	5233	6302	4439	6670	EIF3F	11	7970251	8001862	+	9431	protein_coding	eukaryotic translation initiation factor 3 subunit F [Source:HGNC Symbol;Acc:HGNC:3275]	-
ENSG00000113657	4801	5819	7234	6183	5424	4924	6332	5129	4902	DPYSL3	5	147390811	147510056	-	7164	protein_coding	dihydropyrimidinase like 3 [Source:HGNC Symbol;Acc:HGNC:3015]	-
ENSG00000135919	2882	3781	3369	2684	1832	2078	2589	1946	2760	SERPINE2	2	223975112	224039319	-	8891	protein_coding	serpin family E member 2 [Source:HGNC Symbol;Acc:HGNC:8951]	-
ENSG00000113758	4749	7307	7258	6644	3772	4178	4967	3847	5386	DBN1	5	177456608	177474401	-	5119	protein_coding	drebrin 1 [Source:HGNC Symbol;Acc:HGNC:2695]	-
ENSG00000164442	5877	6793	8202	5472	5625	5564	4665	3822	4173	CITED2	6	139371807	139374620	-	2535	protein_coding	Cbp/p300 interacting transactivator with Glu/Asp rich carboxy-terminal domain 2 [Source:HGNC Symbol;Acc:HGNC:1987]	-
ENSG00000152291	4843	5161	7927	4822	5624	4965	8018	5863	5376	TGOLN2	2	85318020	85328425	-	7081	protein_coding	trans-golgi network protein 2 [Source:HGNC Symbol;Acc:HGNC:15450]	-
ENSG00000186480	5337	5018	6422	6063	5542	4484	9376	7528	7634	INSIG1	7	155297776	155310235	+	3650	protein_coding	insulin induced gene 1 [Source:HGNC Symbol;Acc:HGNC:6083]	-
ENSG00000086758	4270	4276	7604	4307	6544	4852	8337	6307	3962	HUWE1	X	53532096	53686729	-	17380	protein_coding	HECT, UBA and WWE domain containing 1, E3 ubiquitin protein ligase [Source:HGNC Symbol;Acc:HGNC:30892]	-
ENSG00000182492	3711	5035	6520	3940	2929	3022	3978	2566	3356	BGN	X	153494939	153509554	+	2453	protein_coding	biglycan [Source:HGNC Symbol;Acc:HGNC:1044]	-
ENSG00000117519	5594	6283	7274	6238	4940	5043	6634	5029	6938	CNN3	1	94896949	94927278	-	2838	protein_coding	calponin 3 [Source:HGNC Symbol;Acc:HGNC:2157]	-
ENSG00000160211	3466	5258	5590	7986	4179	4065	7380	7165	6237	G6PD	X	154531390	154547572	-	3995	protein_coding	glucose-6-phosphate dehydrogenase [Source:HGNC Symbol;Acc:HGNC:4057]	-
ENSG00000127241	3379	4796	5919	5404	4363	4515	7404	6222	6867	MASP1	3	187217285	187292022	-	13161	protein_coding	mannan binding lectin serine peptidase 1 [Source:HGNC Symbol;Acc:HGNC:6901]	-
ENSG00000100320	4798	6123	7868	4955	5445	4615	6758	5009	4856	RBFOX2	22	35738736	36028425	-	10014	protein_coding	RNA binding fox-1 homolog 2 [Source:HGNC Symbol;Acc:HGNC:9906]	-
ENSG00000131016	4376	4560	7758	4525	5441	4630	8727	7590	5312	AKAP12	6	151239999	151358557	+	8741	protein_coding	A-kinase anchoring protein 12 [Source:HGNC Symbol;Acc:HGNC:370]	-
ENSG00000197702	6313	7298	9485	4835	4604	4035	6250	4660	5207	PARVA	11	12377185	12535356	+	12849	protein_coding	parvin alpha [Source:HGNC Symbol;Acc:HGNC:14652]	-
ENSG00000083444	3850	5769	6014	7737	4754	5027	6313	5404	6478	PLOD1	1	11934205	11975538	+	5320	protein_coding	procollagen-lysine,2-oxoglutarate 5-dioxygenase 1 [Source:HGNC Symbol;Acc:HGNC:9081]	-
ENSG00000102024	5745	5947	7578	4954	4645	4563	6694	4694	5776	PLS3	X	115561174	115650861	+	4099	protein_coding	plastin 3 [Source:HGNC Symbol;Acc:HGNC:9091]	-
ENSG00000182899	6901	7325	6825	8471	3141	3806	5123	4982	7888	RPL35A	3	197949980	197956610	+	3109	protein_coding	ribosomal protein L35a [Source:HGNC Symbol;Acc:HGNC:10345]	-
ENSG00000182670	4525	5747	7615	4461	5418	4192	8468	5938	5551	TTC3	21	37073226	37203112	+	15883	protein_coding	tetratricopeptide repeat domain 3 [Source:HGNC Symbol;Acc:HGNC:12393]	-
ENSG00000164761	5455	4858	6241	4046	5271	5067	6537	5339	5818	TNFRSF11B	8	118923557	118952200	-	2827	protein_coding	TNF receptor superfamily member 11b [Source:HGNC Symbol;Acc:HGNC:11909]	-
ENSG00000141522	5034	6957	7230	7028	4177	4075	5407	4648	5125	ARHGDIA	17	81867721	81871406	-	2903	protein_coding	Rho GDP dissociation inhibitor alpha [Source:HGNC Symbol;Acc:HGNC:678]	-
ENSG00000135387	4927	5592	7196	5027	4567	4381	6481	4818	5291	CAPRIN1	11	34051683	34101156	+	7689	protein_coding	cell cycle associated protein 1 [Source:HGNC Symbol;Acc:HGNC:6743]	-
ENSG00000174231	5126	5718	8189	4875	5318	4508	7661	5629	4430	PRPF8	17	1650629	1684882	-	11355	protein_coding	pre-mRNA processing factor 8 [Source:HGNC Symbol;Acc:HGNC:17340]	-
ENSG00000175220	5737	6367	8129	6573	4849	4432	6359	4565	5040	ARHGAP1	11	46677080	46700615	-	6138	protein_coding	Rho GTPase activating protein 1 [Source:HGNC Symbol;Acc:HGNC:673]	-
ENSG00000123240	5404	7501	7489	7796	5222	5821	6631	4930	6529	OPTN	10	13099449	13138308	+	5138	protein_coding	optineurin [Source:HGNC Symbol;Acc:HGNC:17142]	-
ENSG00000100380	5454	6864	7891	5242	4124	4036	6245	4616	6327	ST13	22	40824535	40857022	-	4147	protein_coding	ST13, Hsp70 interacting protein [Source:HGNC Symbol;Acc:HGNC:11343]	-
ENSG00000152661	3027	3445	4258	4004	4319	3867	5243	3784	4239	GJA1	6	121435577	121449727	+	3413	protein_coding	gap junction protein alpha 1 [Source:HGNC Symbol;Acc:HGNC:4274]	-
ENSG00000167202	5855	7055	9245	4739	5482	5152	6872	4519	4993	TBC1D2B	15	77984036	78077724	-	9763	protein_coding	TBC1 domain family member 2B [Source:HGNC Symbol;Acc:HGNC:29183]	-
ENSG00000135821	6196	7695	8631	8003	6086	5804	7334	5595	7000	GLUL	1	182381704	182392206	-	9032	protein_coding	glutamate-ammonia ligase [Source:HGNC Symbol;Acc:HGNC:4341]	-
ENSG00000122566	4484	5634	5036	7275	4595	4856	5201	4284	5830	HNRNPA2B1	7	26173057	26201529	-	9267	protein_coding	heterogeneous nuclear ribonucleoprotein A2/B1 [Source:HGNC Symbol;Acc:HGNC:5033]	-
ENSG00000166250	5648	5895	7905	5074	5938	5417	8454	6041	6203	CLMP	11	123069865	123195281	-	5097	protein_coding	CXADR like membrane protein [Source:HGNC Symbol;Acc:HGNC:24039]	-
ENSG00000144746	6191	5796	6960	6076	4778	4479	6445	4894	6594	ARL6IP5	3	69084944	69106066	+	2522	protein_coding	ADP ribosylation factor like GTPase 6 interacting protein 5 [Source:HGNC Symbol;Acc:HGNC:16937]	-
ENSG00000118680	6282	7021	6352	8421	4100	4662	5227	4248	6980	MYL12B	18	3261479	3278431	+	1932	protein_coding	myosin light chain 12B [Source:HGNC Symbol;Acc:HGNC:29827]	-
ENSG00000177731	5026	6612	7554	6321	4394	4285	5628	4585	5247	FLII	17	18244836	18258916	-	6465	protein_coding	FLII, actin remodeling protein [Source:HGNC Symbol;Acc:HGNC:3750]	-
ENSG00000129009	6380	9855	9860	6220	3374	3516	4678	3474	5207	ISLR	15	74173671	74176872	+	2671	protein_coding	immunoglobulin superfamily containing leucine rich repeat [Source:HGNC Symbol;Acc:HGNC:6133]	-
ENSG00000069275	4465	5562	7540	4613	4301	4083	6076	4283	5179	NUCKS1	1	205712819	205750276	-	6546	protein_coding	nuclear casein kinase and cyclin dependent kinase substrate 1 [Source:HGNC Symbol;Acc:HGNC:29923]	-
ENSG00000187514	5924	7531	7840	6081	3615	3649	4525	3400	5992	PTMA	2	231706895	231713541	+	3378	protein_coding	prothymosin alpha [Source:HGNC Symbol;Acc:HGNC:9623]	-
ENSG00000116786	5858	8191	8821	6635	4112	4489	6531	4082	6598	PLEKHM2	1	15684332	15734769	+	4122	protein_coding	pleckstrin homology and RUN domain containing M2 [Source:HGNC Symbol;Acc:HGNC:29131]	-
ENSG00000129038	5884	9700	9796	6012	3263	3179	4751	3710	5443	LOXL1	15	73925989	73952137	+	3637	protein_coding	lysyl oxidase like 1 [Source:HGNC Symbol;Acc:HGNC:6665]	-
ENSG00000170348	4930	5779	7478	5539	4396	4241	5930	4710	5781	TMED10	14	75131470	75176631	-	4974	protein_coding	transmembrane p24 trafficking protein 10 [Source:HGNC Symbol;Acc:HGNC:16998]	-
ENSG00000180155	4948	7073	7533	6247	3683	4037	6597	4889	6226	LYNX1	8	142771197	142777810	-	5022	protein_coding	Ly6/neurotoxin 1 [Source:HGNC Symbol;Acc:HGNC:29604]	-
ENSG00000106105	2932	3782	4050	6059	5588	6131	4584	3353	4033	GARS	7	30594681	30634033	+	4152	protein_coding	glycyl-tRNA synthetase [Source:HGNC Symbol;Acc:HGNC:4162]	-
ENSG00000196419	4881	7008	7073	7652	3887	4301	5291	3989	6030	XRCC6	22	41621119	41664048	+	3288	protein_coding	X-ray repair cross complementing 6 [Source:HGNC Symbol;Acc:HGNC:4055]	-
ENSG00000100300	5069	7656	6088	9524	3549	3662	4644	4221	7556	TSPO	22	43151514	43163242	+	1455	protein_coding	translocator protein [Source:HGNC Symbol;Acc:HGNC:1158]	-
ENSG00000173546	3532	3989	5693	5335	5514	4705	6868	5796	4131	CSPG4	15	75674322	75712848	-	8290	protein_coding	chondroitin sulfate proteoglycan 4 [Source:HGNC Symbol;Acc:HGNC:2466]	-
ENSG00000171314	4382	5824	6199	6943	4146	4385	5194	4428	5828	PGAM1	10	97426160	97433441	+	2568	protein_coding	phosphoglycerate mutase 1 [Source:HGNC Symbol;Acc:HGNC:8888]	-
ENSG00000067182	5189	6881	7475	7849	4847	5216	6421	5015	6920	TNFRSF1A	12	6328757	6342114	-	4005	protein_coding	TNF receptor superfamily member 1A [Source:HGNC Symbol;Acc:HGNC:11916]	-
ENSG00000118705	3681	4547	5297	6242	4430	4457	5543	4729	5442	RPN2	20	37178410	37241623	+	2819	protein_coding	ribophorin II [Source:HGNC Symbol;Acc:HGNC:10382]	-
ENSG00000084754	4889	7270	6945	7431	4194	4808	5961	4752	6414	HADHA	2	26190635	26244726	-	4385	protein_coding	hydroxyacyl-CoA dehydrogenase trifunctional multienzyme complex subunit alpha [Source:HGNC Symbol;Acc:HGNC:4801]	-
ENSG00000196205	5527	6288	7301	6609	3967	3888	5608	4794	7990	EEF1A1P5	9	133019486	133020874	+	1389	processed_pseudogene	eukaryotic translation elongation factor 1 alpha 1 pseudogene 5 [Source:HGNC Symbol;Acc:HGNC:3200]	-
ENSG00000103187	4570	6093	6778	8303	4808	4745	5549	5030	6360	COTL1	16	84565594	84618077	-	6762	protein_coding	coactosin like F-actin binding protein 1 [Source:HGNC Symbol;Acc:HGNC:18304]	-
ENSG00000104408	6047	7322	7868	6734	4258	4534	6652	4977	7417	EIF3E	8	108201216	108435333	-	6005	protein_coding	eukaryotic translation initiation factor 3 subunit E [Source:HGNC Symbol;Acc:HGNC:3277]	-
ENSG00000134531	6399	7462	8418	6035	5083	4847	6312	4889	5763	EMP1	12	13196716	13219939	+	7838	protein_coding	epithelial membrane protein 1 [Source:HGNC Symbol;Acc:HGNC:3333]	-
ENSG00000105281	3715	5718	6071	6025	5334	6443	4343	3390	3921	SLC1A5	19	46774883	46788594	-	3332	protein_coding	solute carrier family 1 member 5 [Source:HGNC Symbol;Acc:HGNC:10943]	-
ENSG00000174437	5327	5133	7844	5223	5990	4912	7496	5018	4617	ATP2A2	12	110280756	110351093	+	13745	protein_coding	ATPase sarcoplasmic/endoplasmic reticulum Ca2+ transporting 2 [Source:HGNC Symbol;Acc:HGNC:812]	-
ENSG00000198053	4683	5396	6750	6079	5023	4941	6115	4621	5090	SIRPA	20	1894167	1940592	+	5068	protein_coding	signal regulatory protein alpha [Source:HGNC Symbol;Acc:HGNC:9662]	-
ENSG00000140105	2596	2753	3621	6838	6555	7998	5173	4758	4947	WARS	14	100333788	100376805	-	6358	protein_coding	tryptophanyl-tRNA synthetase [Source:HGNC Symbol;Acc:HGNC:12729]	-
ENSG00000130726	4517	6712	6477	6043	3349	3596	4730	3726	4605	TRIM28	19	58544091	58550722	+	4034	protein_coding	tripartite motif containing 28 [Source:HGNC Symbol;Acc:HGNC:16384]	-
ENSG00000116871	4704	6565	6764	6866	3899	4057	4768	3906	5245	MAP7D1	1	36155579	36180849	+	5271	protein_coding	MAP7 domain containing 1 [Source:HGNC Symbol;Acc:HGNC:25514]	-
ENSG00000152377	4029	5190	7014	2866	2918	2643	4903	3151	3681	SPOCK1	5	136975298	137598379	-	6222	protein_coding	SPARC (osteonectin), cwcv and kazal like domains proteoglycan 1 [Source:HGNC Symbol;Acc:HGNC:11251]	-
ENSG00000103222	3517	3727	5892	5103	5668	4830	8394	6742	5036	ABCC1	16	15949577	16143074	+	7575	protein_coding	ATP binding cassette subfamily C member 1 [Source:HGNC Symbol;Acc:HGNC:51]	-
ENSG00000079308	4444	5400	8104	4253	4568	3856	7074	5425	3899	TNS1	2	217799588	218033982	-	16281	protein_coding	tensin 1 [Source:HGNC Symbol;Acc:HGNC:11973]	-
ENSG00000014216	4524	6369	6965	6836	4128	3827	5381	4163	5076	CAPN1	11	65180566	65212006	+	7553	protein_coding	calpain 1 [Source:HGNC Symbol;Acc:HGNC:1476]	-
ENSG00000175274	5370	6627	8357	7242	4756	4689	6181	4767	5429	TP53I11	11	44885903	44951306	-	7345	protein_coding	tumor protein p53 inducible protein 11 [Source:HGNC Symbol;Acc:HGNC:16842]	-
ENSG00000183853	5150	5148	8111	3655	5271	4767	7323	4651	4294	KIRREL1	1	157993273	158100262	+	7872	protein_coding	kirre like nephrin family adhesion molecule 1 [Source:HGNC Symbol;Acc:HGNC:15734]	-
ENSG00000101150	5040	6525	6680	7207	4107	4189	5081	4021	5759	TPD52L2	20	63865228	63891545	+	4694	protein_coding	tumor protein D52 like 2 [Source:HGNC Symbol;Acc:HGNC:12007]	-
ENSG00000101160	5357	6939	6903	8709	4241	4829	5498	4467	6471	CTSZ	20	58995185	59007247	-	2038	protein_coding	cathepsin Z [Source:HGNC Symbol;Acc:HGNC:2547]	-
ENSG00000116774	4349	6002	5735	6330	3530	3719	4643	3704	5496	OLFML3	1	113979391	114035572	+	2821	protein_coding	olfactomedin like 3 [Source:HGNC Symbol;Acc:HGNC:24956]	-
ENSG00000166888	5497	7029	7785	6251	4451	4415	5487	4232	5104	STAT6	12	57095408	57132139	-	7298	protein_coding	signal transducer and activator of transcription 6 [Source:HGNC Symbol;Acc:HGNC:11368]	STAT
ENSG00000165424	5570	6726	9685	5485	5008	4470	7569	5488	6254	ZCCHC24	10	79382325	79445627	-	5051	protein_coding	zinc finger CCHC-type containing 24 [Source:HGNC Symbol;Acc:HGNC:26911]	-
ENSG00000176014	4534	5928	5513	6498	3037	3107	4109	3728	4875	TUBB6	18	12307669	12344320	+	4117	protein_coding	tubulin beta 6 class V [Source:HGNC Symbol;Acc:HGNC:20776]	-
ENSG00000163513	5198	5103	8122	4580	5130	4093	6941	5180	5546	TGFBR2	3	30606502	30694142	+	4704	protein_coding	transforming growth factor beta receptor 2 [Source:HGNC Symbol;Acc:HGNC:11773]	-
ENSG00000204469	4249	5435	7473	4820	4582	4162	6120	5038	4020	PRRC2A	6	31620720	31637771	+	9115	protein_coding	proline rich coiled-coil 2A [Source:HGNC Symbol;Acc:HGNC:13918]	-
ENSG00000167601	4138	4881	6401	6238	5161	4631	5241	4039	4390	AXL	19	41219203	41261766	+	5154	protein_coding	AXL receptor tyrosine kinase [Source:HGNC Symbol;Acc:HGNC:905]	-
ENSG00000154380	4068	4595	6634	4339	5770	4924	8584	5675	6121	ENAH	1	225486835	225653142	-	15044	protein_coding	ENAH, actin regulator [Source:HGNC Symbol;Acc:HGNC:18271]	-
ENSG00000105887	4142	4625	6259	4616	4530	4328	6667	4829	5411	MTPN	7	135926761	135977353	-	3775	protein_coding	myotrophin [Source:HGNC Symbol;Acc:HGNC:15667]	-
ENSG00000132507	4156	6160	5453	7433	3436	4055	3863	3398	5633	EIF5A	17	7306999	7312463	+	2815	protein_coding	eukaryotic translation initiation factor 5A [Source:HGNC Symbol;Acc:HGNC:3300]	-
ENSG00000136193	4436	5278	7203	5149	5208	4636	7017	5153	5401	SCRN1	7	29920103	29990289	-	6046	protein_coding	secernin 1 [Source:HGNC Symbol;Acc:HGNC:22192]	-
ENSG00000084636	3719	5053	6006	4470	2904	3163	4275	3262	4125	COL16A1	1	31652247	31704319	-	9269	protein_coding	collagen type XVI alpha 1 chain [Source:HGNC Symbol;Acc:HGNC:2193]	-
ENSG00000174307	4796	7787	6759	7172	3191	3742	3990	3240	5567	PHLDA3	1	201464383	201469237	-	3138	protein_coding	pleckstrin homology like domain family A member 3 [Source:HGNC Symbol;Acc:HGNC:8934]	-
ENSG00000198121	4390	5935	6938	4287	4357	3999	5529	4366	4659	LPAR1	9	110873263	111038458	-	4159	protein_coding	lysophosphatidic acid receptor 1 [Source:HGNC Symbol;Acc:HGNC:3166]	-
ENSG00000137409	4960	6930	6475	6257	3411	3629	4845	3823	5786	MTCH1	6	36968141	36986298	-	3126	protein_coding	mitochondrial carrier 1 [Source:HGNC Symbol;Acc:HGNC:17586]	-
ENSG00000119383	4483	6574	6009	8848	4041	4647	4780	3647	6464	PTPA	9	129110950	129148946	+	5624	protein_coding	protein phosphatase 2 phosphatase activator [Source:HGNC Symbol;Acc:HGNC:9308]	-
ENSG00000061676	4962	5161	7015	3472	4487	3863	6795	4580	5231	NCKAP1	2	182909115	183038858	-	22520	protein_coding	NCK associated protein 1 [Source:HGNC Symbol;Acc:HGNC:7666]	-
ENSG00000172380	4927	5243	7561	3603	4510	3967	6303	4540	5046	GNG12	1	67701466	67833467	-	4724	protein_coding	G protein subunit gamma 12 [Source:HGNC Symbol;Acc:HGNC:19663]	-
ENSG00000114391	5952	6944	5583	7087	2899	3906	4265	4095	6744	RPL24	3	101681091	101686782	-	2682	protein_coding	ribosomal protein L24 [Source:HGNC Symbol;Acc:HGNC:10325]	-
ENSG00000175166	4182	5865	6268	6724	3916	4182	5062	4296	5598	PSMD2	3	184298709	184309054	+	5453	protein_coding	proteasome 26S subunit, non-ATPase 2 [Source:HGNC Symbol;Acc:HGNC:9559]	-
ENSG00000148926	6309	5773	6633	8893	5421	6234	6061	4662	7423	ADM	11	10304680	10307397	+	2718	protein_coding	adrenomedullin [Source:HGNC Symbol;Acc:HGNC:259]	-
ENSG00000100292	3247	4188	3795	7224	3570	3816	6125	5591	6714	HMOX1	22	35380361	35394214	+	2405	protein_coding	heme oxygenase 1 [Source:HGNC Symbol;Acc:HGNC:5013]	-
ENSG00000092148	4190	4405	6700	3688	5326	4043	7511	4952	4041	HECTD1	14	31100112	31207804	-	12557	protein_coding	HECT domain E3 ubiquitin protein ligase 1 [Source:HGNC Symbol;Acc:HGNC:20157]	-
ENSG00000079246	4597	5837	6535	5288	3606	3543	5190	3726	5164	XRCC5	2	216107464	216206303	+	5463	protein_coding	X-ray repair cross complementing 5 [Source:HGNC Symbol;Acc:HGNC:12833]	-
ENSG00000163399	4399	5484	7019	4964	4220	4396	5633	4010	4679	ATP1A1	1	116372668	116410261	+	7261	protein_coding	ATPase Na+/K+ transporting subunit alpha 1 [Source:HGNC Symbol;Acc:HGNC:799]	-
ENSG00000115091	4526	4473	5399	5179	4696	4395	5800	4102	5331	ACTR3	2	113889960	113962596	+	12049	protein_coding	ARP3 actin related protein 3 homolog [Source:HGNC Symbol;Acc:HGNC:170]	-
ENSG00000102316	3612	5776	5503	5516	2828	3025	4014	3277	5130	MAGED2	X	54807599	54816012	+	2940	protein_coding	MAGE family member D2 [Source:HGNC Symbol;Acc:HGNC:16353]	-
ENSG00000100403	4907	6464	8563	4385	3897	4053	4729	3875	4138	ZC3H7B	22	41301522	41360147	+	10525	protein_coding	zinc finger CCCH-type containing 7B [Source:HGNC Symbol;Acc:HGNC:30869]	-
ENSG00000203485	5178	6697	7491	6646	4072	3932	6013	4322	5214	INF2	14	104689606	104722535	+	9488	protein_coding	inverted formin, FH2 and WH2 domain containing [Source:HGNC Symbol;Acc:HGNC:23791]	-
ENSG00000255302	5114	6459	6694	5605	3851	4019	5127	4077	5829	EID1	15	48877886	48880183	+	2298	protein_coding	EP300 interacting inhibitor of differentiation 1 [Source:HGNC Symbol;Acc:HGNC:1191]	-
ENSG00000125968	99	201	148	662	366	361	408	295	619	ID1	20	31605283	31606515	+	1233	protein_coding	inhibitor of DNA binding 1, HLH protein [Source:HGNC Symbol;Acc:HGNC:5360]	bHLH
ENSG00000105323	4539	5946	7655	5291	4144	3764	5353	4208	4441	HNRNPUL1	19	41262496	41307598	+	6543	protein_coding	heterogeneous nuclear ribonucleoprotein U like 1 [Source:HGNC Symbol;Acc:HGNC:17011]	-
ENSG00000050405	4332	4680	5902	5440	5375	4986	8071	5550	6215	LIMA1	12	50175788	50283546	-	6317	protein_coding	LIM domain and actin binding 1 [Source:HGNC Symbol;Acc:HGNC:24636]	-
ENSG00000126934	4291	7431	7069	6364	3056	3537	4765	3365	5667	MAP2K2	19	4090321	4124129	-	5236	protein_coding	mitogen-activated protein kinase kinase 2 [Source:HGNC Symbol;Acc:HGNC:6842]	-
ENSG00000184432	3678	4710	5129	5233	3715	3761	5566	4294	5121	COPB2	3	139355600	139389732	-	8177	protein_coding	coatomer protein complex subunit beta 2 [Source:HGNC Symbol;Acc:HGNC:2232]	-
ENSG00000140319	5490	6483	5201	6950	3540	4097	4653	3615	5885	SRP14	15	40035739	40039188	-	2005	protein_coding	signal recognition particle 14 [Source:HGNC Symbol;Acc:HGNC:11299]	-
ENSG00000168036	4359	5197	6599	4711	4194	3779	5903	4537	5158	CTNNB1	3	41194741	41260096	+	11927	protein_coding	catenin beta 1 [Source:HGNC Symbol;Acc:HGNC:2514]	-
ENSG00000197712	4013	5368	6203	5572	4412	3941	5681	4030	5331	FAM114A1	4	38867677	38945739	+	4871	protein_coding	family with sequence similarity 114 member A1 [Source:HGNC Symbol;Acc:HGNC:25087]	-
ENSG00000091527	4878	5330	6870	5147	4666	4676	5730	3899	5124	CDV3	3	133573730	133590261	+	4367	protein_coding	CDV3 homolog [Source:HGNC Symbol;Acc:HGNC:26928]	-
ENSG00000162430	5024	6460	7895	5116	4248	4008	5745	4447	4706	SELENON	1	25800176	25818224	+	4424	protein_coding	selenoprotein N [Source:HGNC Symbol;Acc:HGNC:15999]	-
ENSG00000184216	5364	8254	8150	5342	3064	3387	5028	3498	5204	IRAK1	X	154010500	154019980	-	4001	protein_coding	interleukin 1 receptor associated kinase 1 [Source:HGNC Symbol;Acc:HGNC:6112]	-
ENSG00000117984	4228	7044	6553	7343	3129	3916	4780	3271	5605	CTSD	11	1752752	1764573	-	3126	protein_coding	cathepsin D [Source:HGNC Symbol;Acc:HGNC:2529]	-
ENSG00000135916	4935	7625	7303	6139	3432	3676	5001	3861	6377	ITM2C	2	230864639	230879248	+	2611	protein_coding	integral membrane protein 2C [Source:HGNC Symbol;Acc:HGNC:6175]	-
ENSG00000136048	7188	6482	9387	5559	4875	4913	6769	4433	5839	DRAM1	12	101877351	102012130	+	4180	protein_coding	DNA damage regulated autophagy modulator 1 [Source:HGNC Symbol;Acc:HGNC:25645]	-
ENSG00000198668	5014	5697	6098	5686	3870	3583	4909	4017	5180	CALM1	14	90396502	90408261	+	7705	protein_coding	calmodulin 1 [Source:HGNC Symbol;Acc:HGNC:1442]	-
ENSG00000182197	4090	5493	6657	4509	3903	3711	5318	3939	4576	EXT1	8	117794490	118111853	-	8325	protein_coding	exostosin glycosyltransferase 1 [Source:HGNC Symbol;Acc:HGNC:3512]	-
ENSG00000112977	4310	5983	5664	6950	3829	4267	4828	3841	5398	DAP	5	10679230	10761272	-	3361	protein_coding	death associated protein [Source:HGNC Symbol;Acc:HGNC:2672]	-
ENSG00000065150	5236	5929	7767	5137	5369	4790	6648	4058	4970	IPO5	13	97953658	98024297	+	9671	protein_coding	importin 5 [Source:HGNC Symbol;Acc:HGNC:6402]	-
ENSG00000124155	4469	6510	6701	6050	3844	4032	4955	3718	5307	PIGT	20	45416067	45456934	+	19670	protein_coding	phosphatidylinositol glycan anchor biosynthesis class T [Source:HGNC Symbol;Acc:HGNC:14938]	-
ENSG00000065000	4331	5757	6908	5281	3955	3812	5959	4383	4624	AP3D1	19	2100988	2164468	-	8613	protein_coding	adaptor related protein complex 3 subunit delta 1 [Source:HGNC Symbol;Acc:HGNC:568]	-
ENSG00000240342	4620	6843	7142	8136	3048	3287	4028	3681	6963	RPS2P5	12	118246084	118246962	+	879	processed_pseudogene	ribosomal protein S2 pseudogene 5 [Source:HGNC Symbol;Acc:HGNC:31386]	-
ENSG00000186591	3952	5177	6282	4796	4903	4470	6263	5069	4828	UBE2H	7	129830732	129952949	-	6503	protein_coding	ubiquitin conjugating enzyme E2 H [Source:HGNC Symbol;Acc:HGNC:12484]	-
ENSG00000188229	4454	5411	5630	6603	2708	2666	3929	3827	5045	TUBB4B	9	137241213	137243707	+	2111	protein_coding	tubulin beta 4B class IVb [Source:HGNC Symbol;Acc:HGNC:20771]	-
ENSG00000138448	4698	3860	7068	2213	4185	2731	7196	5140	4055	ITGAV	2	186590065	186680901	+	8211	protein_coding	integrin subunit alpha V [Source:HGNC Symbol;Acc:HGNC:6150]	-
ENSG00000113732	4723	6422	5800	6568	2939	3819	4550	3590	6666	ATP6V0E1	5	172983757	173035445	+	1623	protein_coding	ATPase H+ transporting V0 subunit e1 [Source:HGNC Symbol;Acc:HGNC:863]	-
ENSG00000137312	4722	6661	5954	8177	3811	5001	5213	4023	6462	FLOT1	6	30727709	30742733	-	3186	protein_coding	flotillin 1 [Source:HGNC Symbol;Acc:HGNC:3757]	-
ENSG00000089220	4323	6470	6170	6668	3622	3784	4661	3491	5776	PEBP1	12	118135858	118145584	+	1780	protein_coding	phosphatidylethanolamine binding protein 1 [Source:HGNC Symbol;Acc:HGNC:8630]	-
ENSG00000111676	4484	5600	6891	4779	4607	3792	6393	4728	4054	ATN1	12	6924463	6942321	+	4762	protein_coding	atrophin 1 [Source:HGNC Symbol;Acc:HGNC:3033]	-
ENSG00000116044	4679	5036	6181	5375	4835	5009	6166	4367	6228	NFE2L2	2	177227595	177392697	-	5979	protein_coding	nuclear factor, erythroid 2 like 2 [Source:HGNC Symbol;Acc:HGNC:7782]	TF_bZIP
ENSG00000142864	4383	5214	6111	5361	3915	4034	4976	3881	5053	SERBP1	1	67407810	67430415	-	7676	protein_coding	SERPINE1 mRNA binding protein 1 [Source:HGNC Symbol;Acc:HGNC:17860]	-
ENSG00000241839	5009	6787	7282	5816	3721	4094	4719	3720	4677	PLEKHO2	15	64841883	64868007	+	3726	protein_coding	pleckstrin homology domain containing O2 [Source:HGNC Symbol;Acc:HGNC:30026]	-
ENSG00000197321	5337	5788	8765	3079	4208	3451	5757	3997	3242	SVIL	10	29457338	29736781	-	9937	protein_coding	supervillin [Source:HGNC Symbol;Acc:HGNC:11480]	-
ENSG00000107372	4507	4743	6131	5499	4963	4644	6198	4263	5338	ZFAND5	9	72351425	72365235	-	7053	protein_coding	zinc finger AN1-type containing 5 [Source:HGNC Symbol;Acc:HGNC:13008]	-
ENSG00000159842	5124	7059	8636	4707	4076	4230	6831	3779	5420	ABR	17	1003518	1229738	-	12426	protein_coding	ABR, RhoGEF and GTPase activating protein [Source:HGNC Symbol;Acc:HGNC:81]	-
ENSG00000124422	3971	4805	6947	3941	4209	3613	5935	4392	3987	USP22	17	20999593	21043760	-	6808	protein_coding	ubiquitin specific peptidase 22 [Source:HGNC Symbol;Acc:HGNC:12621]	-
ENSG00000196961	4313	5977	6973	5899	4135	4153	5296	3995	5032	AP2A1	19	49766968	49807113	+	8746	protein_coding	adaptor related protein complex 2 subunit alpha 1 [Source:HGNC Symbol;Acc:HGNC:561]	-
ENSG00000119335	4397	5672	6286	5428	3725	4223	4803	3375	5123	SET	9	128683424	128696400	+	4355	protein_coding	SET nuclear proto-oncogene [Source:HGNC Symbol;Acc:HGNC:10760]	-
ENSG00000187134	4137	6833	5019	8049	3945	5107	8294	5632	9673	AKR1C1	10	4963253	4983283	+	8765	protein_coding	aldo-keto reductase family 1 member C1 [Source:HGNC Symbol;Acc:HGNC:384]	-
ENSG00000134013	2913	4274	4906	3620	2751	2582	4060	3530	3430	LOXL2	8	23297189	23425328	-	5707	protein_coding	lysyl oxidase like 2 [Source:HGNC Symbol;Acc:HGNC:6666]	-
ENSG00000133026	5143	5742	8571	3816	4150	3660	5931	3981	3804	MYH10	17	8474205	8630761	-	9011	protein_coding	myosin heavy chain 10 [Source:HGNC Symbol;Acc:HGNC:7568]	-
ENSG00000105438	4066	5956	5853	6564	3463	3690	4643	3375	5553	KDELR1	19	48382570	48391553	-	2251	protein_coding	KDEL endoplasmic reticulum protein retention receptor 1 [Source:HGNC Symbol;Acc:HGNC:6304]	-
ENSG00000091039	5590	3579	7885	3156	6492	4349	9007	5176	5076	OSBPL8	12	76351797	76559809	-	9198	protein_coding	oxysterol binding protein like 8 [Source:HGNC Symbol;Acc:HGNC:16396]	-
ENSG00000249992	4899	5943	7239	7793	4529	4477	6876	5377	8225	TMEM158	3	45224466	45226278	-	1813	protein_coding	transmembrane protein 158 (gene/pseudogene) [Source:HGNC Symbol;Acc:HGNC:30293]	-
ENSG00000197226	4767	7024	8129	4567	3454	3312	4850	3277	4267	TBC1D9B	5	179862066	179907859	-	11473	protein_coding	TBC1 domain family member 9B [Source:HGNC Symbol;Acc:HGNC:29097]	-
ENSG00000184840	3725	5459	4297	7008	3212	3564	4217	3676	5881	TMED9	5	177592158	177596124	+	2440	protein_coding	transmembrane p24 trafficking protein 9 [Source:HGNC Symbol;Acc:HGNC:24878]	-
ENSG00000134250	4867	4288	8997	2894	5983	4204	8483	5829	3571	NOTCH2	1	119911553	120069626	-	16807	protein_coding	notch 2 [Source:HGNC Symbol;Acc:HGNC:7882]	-
ENSG00000151176	4778	4924	7592	3882	4479	3246	5964	4488	3805	PLBD2	12	113358566	113391625	+	5260	protein_coding	phospholipase B domain containing 2 [Source:HGNC Symbol;Acc:HGNC:27283]	-
ENSG00000155660	3314	4767	5318	5112	3481	3562	4892	4017	5284	PDIA4	7	149003062	149028641	-	3277	protein_coding	protein disulfide isomerase family A member 4 [Source:HGNC Symbol;Acc:HGNC:30167]	-
ENSG00000138413	3849	4060	4598	5803	4356	4454	5964	4891	6072	IDH1	2	208236227	208266074	-	4721	protein_coding	isocitrate dehydrogenase (NADP(+)) 1, cytosolic [Source:HGNC Symbol;Acc:HGNC:5382]	-
ENSG00000149591	3355	3500	3773	4757	2073	2628	2072	1744	3118	TAGLN	11	117199321	117204782	+	3917	protein_coding	transgelin [Source:HGNC Symbol;Acc:HGNC:11553]	-
ENSG00000183287	4814	4470	6637	5530	6010	5709	6368	4565	4781	CCBE1	18	59430939	59697662	-	6753	protein_coding	collagen and calcium binding EGF domains 1 [Source:HGNC Symbol;Acc:HGNC:29426]	-
ENSG00000181789	3409	4650	5293	5461	3850	3467	5155	4339	4393	COPG1	3	129249606	129277773	+	4425	protein_coding	coatomer protein complex subunit gamma 1 [Source:HGNC Symbol;Acc:HGNC:2236]	-
ENSG00000131446	4321	6671	6589	5677	3193	3440	4372	3174	4980	MGAT1	5	180784782	180815652	-	11576	protein_coding	mannosyl (alpha-1,3-)-glycoprotein beta-1,2-N-acetylglucosaminyltransferase [Source:HGNC Symbol;Acc:HGNC:7044]	-
ENSG00000074416	4924	5492	7653	6507	4881	4600	5233	4588	4604	MGLL	3	127689062	128052190	-	11849	protein_coding	monoglyceride lipase [Source:HGNC Symbol;Acc:HGNC:17038]	-
ENSG00000164292	4899	4125	6756	3084	4214	4026	6187	4558	4220	RHOBTB3	5	95713522	95824383	+	8833	protein_coding	Rho related BTB domain containing 3 [Source:HGNC Symbol;Acc:HGNC:18757]	-
ENSG00000196141	3817	5165	5159	4300	3360	3515	4435	3144	4420	SPATS2L	2	200305881	200482263	+	10437	protein_coding	spermatogenesis associated serine rich 2 like [Source:HGNC Symbol;Acc:HGNC:24574]	-
ENSG00000124098	5790	6496	7454	5679	4240	4339	5032	3984	5279	FAM210B	20	56358915	56368663	+	3577	protein_coding	family with sequence similarity 210 member B [Source:HGNC Symbol;Acc:HGNC:16102]	-
ENSG00000125991	4332	6859	5790	6813	3274	3585	4790	3825	5916	ERGIC3	20	35542021	35557634	+	6012	protein_coding	ERGIC and golgi 3 [Source:HGNC Symbol;Acc:HGNC:15927]	-
ENSG00000182220	5336	5140	6022	5092	4183	4046	6017	4246	5554	ATP6AP2	X	40579372	40606848	+	9560	protein_coding	ATPase H+ transporting accessory protein 2 [Source:HGNC Symbol;Acc:HGNC:18305]	-
ENSG00000129353	4126	5038	5744	5491	4492	4300	5365	4595	4752	SLC44A2	19	10602457	10644559	+	5216	protein_coding	solute carrier family 44 member 2 [Source:HGNC Symbol;Acc:HGNC:17292]	-
ENSG00000140285	5297	5005	6091	5005	4962	5053	7123	4570	6624	FGF7	15	49423096	49488775	+	6657	protein_coding	fibroblast growth factor 7 [Source:HGNC Symbol;Acc:HGNC:3685]	-
ENSG00000215301	4266	4481	6870	3184	3830	3401	6512	4465	4489	DDX3X	X	41333284	41364472	+	15892	protein_coding	DEAD-box helicase 3 X-linked [Source:HGNC Symbol;Acc:HGNC:2745]	-
ENSG00000265972	5136	7432	8340	9396	7943	8723	1513	2104	2157	TXNIP	1	145992435	145996600	-	3625	protein_coding	thioredoxin interacting protein [Source:HGNC Symbol;Acc:HGNC:16952]	-
ENSG00000082153	5042	5603	7146	5085	4188	4112	5406	4020	5201	BZW1	2	200810594	200827338	+	8085	protein_coding	basic leucine zipper and W2 domains 1 [Source:HGNC Symbol;Acc:HGNC:18380]	-
ENSG00000118898	4916	8152	9095	4194	3447	3435	6247	4630	4516	PPL	16	4882507	4960741	-	7686	protein_coding	periplakin [Source:HGNC Symbol;Acc:HGNC:9273]	-
ENSG00000106991	5218	5869	7554	7021	5025	4941	6391	4691	5145	ENG	9	127815012	127854756	-	3935	protein_coding	endoglin [Source:HGNC Symbol;Acc:HGNC:3349]	-
ENSG00000105373	5051	9011	7918	6756	2835	3471	3810	2769	5600	NOP53	19	47745522	47757058	+	5341	protein_coding	NOP53 ribosome biogenesis factor [Source:HGNC Symbol;Acc:HGNC:4333]	-
ENSG00000142552	3209	4928	4406	8416	3504	3805	4467	4215	5494	RCN3	19	49527618	49546962	+	2093	protein_coding	reticulocalbin 3 [Source:HGNC Symbol;Acc:HGNC:21145]	-
ENSG00000196975	5080	6240	5702	5841	3848	3733	5206	3799	5667	ANXA4	2	69644425	69827100	+	11048	protein_coding	annexin A4 [Source:HGNC Symbol;Acc:HGNC:542]	-
ENSG00000197728	5070	6129	4572	8280	2570	3583	4108	3780	5993	RPS26	12	56041351	56044697	+	2053	protein_coding	ribosomal protein S26 [Source:HGNC Symbol;Acc:HGNC:10414]	-
ENSG00000110700	5297	6173	5169	6745	2641	3670	3998	3695	6846	RPS13	11	17074389	17077787	-	2186	protein_coding	ribosomal protein S13 [Source:HGNC Symbol;Acc:HGNC:10386]	-
ENSG00000143641	3509	4106	5191	5041	3818	3557	5769	4748	4946	GALNT2	1	230057990	230282124	+	7743	protein_coding	polypeptide N-acetylgalactosaminyltransferase 2 [Source:HGNC Symbol;Acc:HGNC:4124]	-
ENSG00000090861	2858	4335	4285	5655	5244	6641	4377	3513	3915	AARS	16	70252295	70289543	-	4498	protein_coding	alanyl-tRNA synthetase [Source:HGNC Symbol;Acc:HGNC:20]	-
ENSG00000112335	5270	5943	6065	6197	3903	4101	5323	4086	6373	SNX3	6	108211222	108261260	-	1842	protein_coding	sorting nexin 3 [Source:HGNC Symbol;Acc:HGNC:11174]	-
ENSG00000148516	4337	4501	7053	3666	5601	4660	6977	4922	4678	ZEB1	10	31318495	31529814	+	8650	protein_coding	zinc finger E-box binding homeobox 1 [Source:HGNC Symbol;Acc:HGNC:11642]	zf-C2H2
ENSG00000110047	3826	5232	5292	5283	3393	3228	3572	2765	3257	EHD1	11	64851642	64888296	-	7101	protein_coding	EH domain containing 1 [Source:HGNC Symbol;Acc:HGNC:3242]	-
ENSG00000168528	3972	4571	5121	5737	3313	3373	4830	4570	4594	SERINC2	1	31409565	31434680	+	3549	protein_coding	serine incorporator 2 [Source:HGNC Symbol;Acc:HGNC:23231]	-
ENSG00000114942	4435	5129	4967	7055	3178	3692	4264	3719	5947	EEF1B2	2	206159585	206162928	+	1915	protein_coding	eukaryotic translation elongation factor 1 beta 2 [Source:HGNC Symbol;Acc:HGNC:3208]	-
ENSG00000175745	3757	5881	6289	3917	3385	3316	5218	3747	4730	NR2F1	5	93583224	93594615	+	4314	protein_coding	nuclear receptor subfamily 2 group F member 1 [Source:HGNC Symbol;Acc:HGNC:7975]	RXR-like
ENSG00000122705	4357	6206	5271	7170	3174	3637	4160	3235	5312	CLTA	9	36190856	36304781	+	2515	protein_coding	clathrin light chain A [Source:HGNC Symbol;Acc:HGNC:2090]	-
ENSG00000169714	4637	5326	5670	5324	3896	4000	5399	3903	5609	CNBP	3	129169484	129183922	-	1927	protein_coding	CCHC-type zinc finger nucleic acid binding protein [Source:HGNC Symbol;Acc:HGNC:13164]	Others
ENSG00000204463	3892	5945	6213	5089	3722	3523	5270	3915	4198	BAG6	6	31639028	31652705	-	5310	protein_coding	BCL2 associated athanogene 6 [Source:HGNC Symbol;Acc:HGNC:13919]	-
ENSG00000149451	5414	7166	6512	5411	3428	4070	4980	3433	4734	ADAM33	20	3667965	3682246	-	5834	protein_coding	ADAM metallopeptidase domain 33 [Source:HGNC Symbol;Acc:HGNC:15478]	-
ENSG00000079459	4106	4931	4649	6518	4111	3736	5863	5353	6410	FDFT1	8	11795573	11839309	+	5202	protein_coding	farnesyl-diphosphate farnesyltransferase 1 [Source:HGNC Symbol;Acc:HGNC:3629]	-
ENSG00000123143	3847	6287	5919	6718	3259	3901	4745	3595	5590	PKN1	19	14433053	14471867	+	4606	protein_coding	protein kinase N1 [Source:HGNC Symbol;Acc:HGNC:9405]	-
ENSG00000108424	3516	4139	5408	4852	4714	4261	5865	4171	4097	KPNB1	17	47649476	47685505	+	7678	protein_coding	karyopherin subunit beta 1 [Source:HGNC Symbol;Acc:HGNC:6400]	-
ENSG00000158270	5930	6470	8131	5157	4374	4209	5906	4121	5775	COLEC12	18	316740	500722	-	7340	protein_coding	collectin subfamily member 12 [Source:HGNC Symbol;Acc:HGNC:16016]	-
ENSG00000155366	4248	6326	5210	7834	2904	3495	3439	3064	5087	RHOC	1	112701106	112707434	-	4028	protein_coding	ras homolog family member C [Source:HGNC Symbol;Acc:HGNC:669]	-
ENSG00000168610	4678	4975	6963	4603	4354	4105	6423	4612	4825	STAT3	17	42313324	42388568	-	8812	protein_coding	signal transducer and activator of transcription 3 [Source:HGNC Symbol;Acc:HGNC:11364]	STAT
ENSG00000155506	3435	4002	6072	3396	4188	3895	5583	3905	3592	LARP1	5	154712902	154817607	+	8492	protein_coding	La ribonucleoprotein domain family member 1 [Source:HGNC Symbol;Acc:HGNC:29531]	-
ENSG00000110917	3573	4652	6068	4279	3325	3226	5201	3938	3994	MLEC	12	120686869	120701864	+	6723	protein_coding	malectin [Source:HGNC Symbol;Acc:HGNC:28973]	-
ENSG00000182534	4569	6380	6593	5101	3118	3273	4379	3317	4428	MXRA7	17	76672551	76711016	-	9257	protein_coding	matrix remodeling associated 7 [Source:HGNC Symbol;Acc:HGNC:7541]	-
ENSG00000163297	5235	5645	7539	4117	4313	4342	5305	3346	4039	ANTXR2	4	79901149	80125454	-	9864	protein_coding	ANTXR cell adhesion molecule 2 [Source:HGNC Symbol;Acc:HGNC:21732]	-
ENSG00000164099	4029	4905	6282	4218	3993	3467	6127	5137	4821	PRSS12	4	118280038	118353003	-	5725	protein_coding	serine protease 12 [Source:HGNC Symbol;Acc:HGNC:9477]	-
ENSG00000182095	4611	5188	7990	3407	3791	3283	4773	4086	3088	TNRC18	7	5306790	5425414	-	12572	protein_coding	trinucleotide repeat containing 18 [Source:HGNC Symbol;Acc:HGNC:11962]	-
ENSG00000105355	4075	5426	5908	7306	3835	3598	4851	4356	5955	PLIN3	19	4838341	4867768	-	2813	protein_coding	perilipin 3 [Source:HGNC Symbol;Acc:HGNC:16893]	-
ENSG00000179295	4204	4103	6642	3764	5116	4183	7244	5033	4540	PTPN11	12	112418351	112509913	+	7023	protein_coding	protein tyrosine phosphatase, non-receptor type 11 [Source:HGNC Symbol;Acc:HGNC:9644]	-
ENSG00000148175	4242	3993	5865	4869	3990	4479	4919	3549	5237	STOM	9	121338988	121370304	-	3198	protein_coding	stomatin [Source:HGNC Symbol;Acc:HGNC:3383]	-
ENSG00000164054	4302	5705	6022	6034	3622	3642	4526	3619	4917	SHISA5	3	48467798	48504826	-	4664	protein_coding	shisa family member 5 [Source:HGNC Symbol;Acc:HGNC:30376]	-
ENSG00000150938	3584	3135	5552	3027	4826	4063	5671	4393	3431	CRIM1	2	36355926	36551135	+	7122	protein_coding	cysteine rich transmembrane BMP regulator 1 [Source:HGNC Symbol;Acc:HGNC:2359]	-
ENSG00000160710	3978	4555	6590	3844	4076	3786	5400	4048	3776	ADAR	1	154582057	154628013	-	9691	protein_coding	adenosine deaminase, RNA specific [Source:HGNC Symbol;Acc:HGNC:225]	-
ENSG00000090621	3685	5058	5405	6060	3939	4274	5229	3860	5057	PABPC4	1	39560816	39576790	-	6782	protein_coding	poly(A) binding protein cytoplasmic 4 [Source:HGNC Symbol;Acc:HGNC:8557]	-
ENSG00000100934	3547	3338	5362	3484	3734	2837	6098	4639	4557	SEC23A	14	39031919	39109646	-	8945	protein_coding	Sec23 homolog A, coat complex II component [Source:HGNC Symbol;Acc:HGNC:10701]	-
ENSG00000116962	4038	4573	7250	2533	3839	3048	5565	3987	2988	NID1	1	235975830	236065162	-	5864	protein_coding	nidogen 1 [Source:HGNC Symbol;Acc:HGNC:7821]	-
ENSG00000116005	4620	4788	6971	4006	4292	3790	6636	4523	4818	PCYOX1	2	70257386	70281191	+	5870	protein_coding	prenylcysteine oxidase 1 [Source:HGNC Symbol;Acc:HGNC:20588]	-
ENSG00000175061	4632	5296	6327	6225	3385	3678	4334	3331	5343	LRRC75A-AS1	17	16438822	16478678	+	3759	processed_transcript	LRRC75A antisense RNA 1 [Source:HGNC Symbol;Acc:HGNC:28619]	-
ENSG00000146535	5025	6445	7927	5049	3876	3797	5468	3989	4825	GNA12	7	2728112	2844324	-	6120	protein_coding	G protein subunit alpha 12 [Source:HGNC Symbol;Acc:HGNC:4380]	-
ENSG00000211445	5618	7914	7944	6219	3230	3983	4493	2858	5585	GPX3	5	151020438	151028993	+	3163	protein_coding	glutathione peroxidase 3 [Source:HGNC Symbol;Acc:HGNC:4555]	-
ENSG00000132824	4058	4252	5644	4628	4935	4405	5922	4106	4480	SERINC3	20	44496221	44522109	-	4683	protein_coding	serine incorporator 3 [Source:HGNC Symbol;Acc:HGNC:11699]	-
ENSG00000060138	4622	5973	6740	4918	3272	3556	4669	3299	5245	YBX3	12	10699089	10723312	-	8610	protein_coding	Y-box binding protein 3 [Source:HGNC Symbol;Acc:HGNC:2428]	CSD
ENSG00000004399	4303	4856	6954	4587	4147	3475	6021	4147	4378	PLXND1	3	129555175	129606818	-	9738	protein_coding	plexin D1 [Source:HGNC Symbol;Acc:HGNC:9107]	-
ENSG00000163479	4019	6540	5467	6184	2692	3322	3675	2801	4796	SSR2	1	156009048	156020959	-	6651	protein_coding	signal sequence receptor subunit 2 [Source:HGNC Symbol;Acc:HGNC:11324]	-
ENSG00000109475	6378	6300	5175	7580	2686	3919	4628	4086	7257	RPL34	4	108620566	108630412	+	3393	protein_coding	ribosomal protein L34 [Source:HGNC Symbol;Acc:HGNC:10340]	-
ENSG00000181222	4384	4542	7390	3677	5062	3459	6353	5357	3089	POLR2A	17	7484366	7514616	+	8355	protein_coding	RNA polymerase II subunit A [Source:HGNC Symbol;Acc:HGNC:9187]	-
ENSG00000005884	3759	4341	5278	6678	5016	4626	6308	5131	4890	ITGA3	17	50055968	50090481	+	9802	protein_coding	integrin subunit alpha 3 [Source:HGNC Symbol;Acc:HGNC:6139]	-
ENSG00000173706	3770	2704	5719	3421	5808	4180	8824	6831	4187	HEG1	3	124965710	125055958	-	9925	protein_coding	heart development protein with EGF like domains 1 [Source:HGNC Symbol;Acc:HGNC:29227]	-
ENSG00000163527	3770	3647	5327	3800	4468	3564	6747	4473	5013	STT3B	3	31532638	31637622	+	5012	protein_coding	STT3B, catalytic subunit of the oligosaccharyltransferase complex [Source:HGNC Symbol;Acc:HGNC:30611]	-
ENSG00000138069	4104	4542	4295	4978	3220	3247	5035	3894	5183	RAB1A	2	65070696	65130331	-	3312	protein_coding	RAB1A, member RAS oncogene family [Source:HGNC Symbol;Acc:HGNC:9758]	-
ENSG00000164713	5102	6851	6618	6373	3081	3198	4627	3527	6361	BRI3	7	98252379	98310441	+	5139	protein_coding	brain protein I3 [Source:HGNC Symbol;Acc:HGNC:1109]	-
ENSG00000111540	4146	5560	6654	4633	3751	3578	5009	3822	4249	RAB5B	12	55973913	55996683	+	6588	protein_coding	RAB5B, member RAS oncogene family [Source:HGNC Symbol;Acc:HGNC:9784]	-
ENSG00000166949	3827	4469	6409	4711	4420	4137	5579	4445	3960	SMAD3	15	67063763	67195195	+	9113	protein_coding	SMAD family member 3 [Source:HGNC Symbol;Acc:HGNC:6769]	MH1
ENSG00000177606	4330	6318	6814	4664	3263	3216	4786	3559	4706	JUN	1	58780788	58784327	-	3540	protein_coding	Jun proto-oncogene, AP-1 transcription factor subunit [Source:HGNC Symbol;Acc:HGNC:6204]	TF_bZIP
ENSG00000157613	3588	4223	5407	4007	3554	3141	4113	3703	2740	CREB3L1	11	46277661	46321422	+	4037	protein_coding	cAMP responsive element binding protein 3 like 1 [Source:HGNC Symbol;Acc:HGNC:18856]	TF_bZIP
ENSG00000198918	4629	5675	5412	6565	2265	3467	3676	3347	6706	RPL39	X	119786504	119791643	-	2141	protein_coding	ribosomal protein L39 [Source:HGNC Symbol;Acc:HGNC:10350]	-
ENSG00000031698	3069	4541	4311	5079	3713	4431	3131	2571	4000	SARS	1	109213918	109238169	+	3836	protein_coding	seryl-tRNA synthetase [Source:HGNC Symbol;Acc:HGNC:10537]	-
ENSG00000149090	4104	5572	5824	5710	3916	4374	5385	3852	5136	PAMR1	11	35431823	35530300	-	3863	protein_coding	peptidase domain containing associated with muscle regeneration 1 [Source:HGNC Symbol;Acc:HGNC:24554]	-
ENSG00000104765	5088	5566	6951	4703	4448	4226	6227	4276	5858	BNIP3L	8	26382898	26505636	+	4307	protein_coding	BCL2 interacting protein 3 like [Source:HGNC Symbol;Acc:HGNC:1085]	-
ENSG00000079819	3687	4569	5542	4156	4499	3944	5620	4745	4043	EPB41L2	6	130839347	131063322	-	10320	protein_coding	erythrocyte membrane protein band 4.1 like 2 [Source:HGNC Symbol;Acc:HGNC:3379]	-
ENSG00000129083	3759	4665	4759	4448	3507	3801	4831	3940	4665	COPB1	11	14443440	14500027	-	5131	protein_coding	coatomer protein complex subunit beta 1 [Source:HGNC Symbol;Acc:HGNC:2231]	-
ENSG00000123983	4038	3155	4477	4538	5322	4758	6682	5191	5206	ACSL3	2	222860934	222944639	+	7240	protein_coding	acyl-CoA synthetase long chain family member 3 [Source:HGNC Symbol;Acc:HGNC:3570]	-
ENSG00000102882	4229	5633	6157	7221	3752	3769	4511	3818	5261	MAPK3	16	30114105	30123506	-	3669	protein_coding	mitogen-activated protein kinase 3 [Source:HGNC Symbol;Acc:HGNC:6877]	-
ENSG00000121769	3928	3012	3390	7515	3618	3392	6929	7242	7836	FABP3	1	31365625	31376850	-	1026	protein_coding	fatty acid binding protein 3 [Source:HGNC Symbol;Acc:HGNC:3557]	-
ENSG00000138107	3785	5321	5282	5807	3226	3269	4041	3231	4498	ACTR1A	10	102461881	102502711	-	4654	protein_coding	ARP1 actin related protein 1 homolog A [Source:HGNC Symbol;Acc:HGNC:167]	-
ENSG00000138449	5046	5770	7665	2269	2348	2181	3414	1785	2870	SLC40A1	2	189560579	189583758	-	4330	protein_coding	solute carrier family 40 member 1 [Source:HGNC Symbol;Acc:HGNC:10909]	-
ENSG00000143774	4707	6595	5179	7933	2913	3553	3680	3105	6186	GUK1	1	228139962	228148984	+	4725	protein_coding	guanylate kinase 1 [Source:HGNC Symbol;Acc:HGNC:4693]	-
ENSG00000072310	3376	3992	4477	5452	3911	4022	5566	4159	4614	SREBF1	17	17810399	17837002	-	8030	protein_coding	sterol regulatory element binding transcription factor 1 [Source:HGNC Symbol;Acc:HGNC:11289]	bHLH
ENSG00000159176	4128	6411	6589	5168	2537	2959	3278	2786	4060	CSRP1	1	201483530	201509456	-	10318	protein_coding	cysteine and glycine rich protein 1 [Source:HGNC Symbol;Acc:HGNC:2469]	-
ENSG00000173517	3564	3889	6501	2568	4491	3486	5320	3664	2578	PEAK1	15	77100656	77420144	-	24184	protein_coding	pseudopodium enriched atypical kinase 1 [Source:HGNC Symbol;Acc:HGNC:29431]	-
ENSG00000107816	4487	6079	6294	6234	3393	3561	4639	3194	4814	LZTS2	10	100996618	101007836	+	6547	protein_coding	leucine zipper tumor suppressor 2 [Source:HGNC Symbol;Acc:HGNC:29381]	-
ENSG00000198242	4806	5852	5270	7121	3171	4118	4109	3250	5318	RPL23A	17	28719393	28724359	+	2824	protein_coding	ribosomal protein L23a [Source:HGNC Symbol;Acc:HGNC:10317]	-
ENSG00000100644	3844	3294	5529	3874	5466	4669	7194	4984	5124	HIF1A	14	61695513	61748259	+	5151	protein_coding	hypoxia inducible factor 1 subunit alpha [Source:HGNC Symbol;Acc:HGNC:4910]	Others
ENSG00000155254	3909	5062	5695	4666	3233	2835	4184	3207	3940	MARVELD1	10	97713173	97718152	+	3379	protein_coding	MARVEL domain containing 1 [Source:HGNC Symbol;Acc:HGNC:28674]	-
ENSG00000011105	4408	6209	6817	4011	2836	3098	3822	2620	4018	TSPAN9	12	3077355	3286564	+	6905	protein_coding	tetraspanin 9 [Source:HGNC Symbol;Acc:HGNC:21640]	-
ENSG00000163902	3475	5025	4975	5327	2839	3150	3813	3154	4827	RPN1	3	128619970	128681075	-	3992	protein_coding	ribophorin I [Source:HGNC Symbol;Acc:HGNC:10381]	-
ENSG00000196914	3938	4028	6949	2938	4731	3707	6599	4595	3810	ARHGEF12	11	120336914	120489936	+	24404	protein_coding	Rho guanine nucleotide exchange factor 12 [Source:HGNC Symbol;Acc:HGNC:14193]	-
ENSG00000163682	5170	5161	5512	6106	2710	2763	4419	3583	6518	RPL9	4	39452521	39458949	-	5022	protein_coding	ribosomal protein L9 [Source:HGNC Symbol;Acc:HGNC:10369]	-
ENSG00000131143	4468	6387	5272	6825	3080	3555	3860	3078	6070	COX4I1	16	85798633	85807044	+	4792	protein_coding	cytochrome c oxidase subunit 4I1 [Source:HGNC Symbol;Acc:HGNC:2265]	-
ENSG00000165507	4453	3728	5053	13038	6460	7230	5536	3759	7660	DEPP1	10	44970981	44978810	-	2979	protein_coding	DEPP1, autophagy regulator [Source:HGNC Symbol;Acc:HGNC:23355]	-
ENSG00000124145	3799	4429	5430	5396	4077	4409	5490	3996	5611	SDC4	20	45325288	45348424	-	2613	protein_coding	syndecan 4 [Source:HGNC Symbol;Acc:HGNC:10661]	-
ENSG00000011304	4342	5318	6405	4154	3205	3175	4818	3617	4050	PTBP1	19	797075	812327	+	6883	protein_coding	polypyrimidine tract binding protein 1 [Source:HGNC Symbol;Acc:HGNC:9583]	-
ENSG00000123562	3486	4435	4425	4330	2756	2867	3904	2918	4285	MORF4L2	X	103675496	103688158	-	2648	protein_coding	mortality factor 4 like 2 [Source:HGNC Symbol;Acc:HGNC:16849]	-
ENSG00000130255	4851	6289	4918	7485	2610	3491	3342	3097	6143	RPL36	19	5674947	5691876	+	2272	protein_coding	ribosomal protein L36 [Source:HGNC Symbol;Acc:HGNC:13631]	-
ENSG00000172935	4802	6622	7641	5682	3141	3338	5207	3393	4852	MRGPRF	11	69004395	69013409	-	2746	protein_coding	MAS related GPR family member F [Source:HGNC Symbol;Acc:HGNC:24828]	-
ENSG00000142871	4290	3840	4456	4562	3839	3898	4350	2541	3795	CYR61	1	85580761	85583962	+	2455	protein_coding	cysteine rich angiogenic inducer 61 [Source:HGNC Symbol;Acc:HGNC:2654]	-
ENSG00000175899	8188	11849	13358	3298	3911	4543	3963	1441	3887	A2M	12	9067664	9116229	-	6384	protein_coding	alpha-2-macroglobulin [Source:HGNC Symbol;Acc:HGNC:7]	-
ENSG00000156976	4334	5035	5105	4748	3863	3988	5868	3880	5500	EIF4A2	3	186783205	186789900	+	6133	protein_coding	eukaryotic translation initiation factor 4A2 [Source:HGNC Symbol;Acc:HGNC:3284]	-
ENSG00000170315	4236	5684	4442	5988	2739	3252	3801	3460	5035	UBB	17	16380798	16382745	+	1621	protein_coding	ubiquitin B [Source:HGNC Symbol;Acc:HGNC:12463]	-
ENSG00000173821	4043	3676	6752	3372	5435	3670	8058	5612	3373	RNF213	17	80260866	80398786	+	28570	protein_coding	ring finger protein 213 [Source:HGNC Symbol;Acc:HGNC:14539]	-
ENSG00000079332	3892	4329	5299	4495	3598	3440	4898	3736	4754	SAR1A	10	70147289	70170523	-	6914	protein_coding	secretion associated Ras related GTPase 1A [Source:HGNC Symbol;Acc:HGNC:10534]	-
ENSG00000140941	4825	5079	6092	5273	3877	4125	5278	3786	5184	MAP1LC3B	16	87383995	87404779	+	5313	protein_coding	microtubule associated protein 1 light chain 3 beta [Source:HGNC Symbol;Acc:HGNC:13352]	-
ENSG00000166750	3393	3062	5008	3425	5443	4646	6471	4674	3750	SLFN5	17	35243036	35273655	+	10709	protein_coding	schlafen family member 5 [Source:HGNC Symbol;Acc:HGNC:28286]	-
ENSG00000101825	2968	3417	6610	3728	5717	4080	7889	5556	3525	MXRA5	X	3308565	3346641	-	9793	protein_coding	matrix remodeling associated 5 [Source:HGNC Symbol;Acc:HGNC:7539]	-
ENSG00000084733	4121	4317	5688	3970	4032	3289	5704	4121	5010	RAB10	2	26034107	26137454	+	3631	protein_coding	RAB10, member RAS oncogene family [Source:HGNC Symbol;Acc:HGNC:9759]	-
ENSG00000166311	3673	5003	5495	5208	3203	3329	4394	3178	4261	SMPD1	11	6390431	6394998	+	2750	protein_coding	sphingomyelin phosphodiesterase 1 [Source:HGNC Symbol;Acc:HGNC:11120]	-
ENSG00000198682	3494	3739	5152	4066	3925	3467	5294	4325	4044	PAPSS2	10	87659613	87747705	+	4083	protein_coding	3'-phosphoadenosine 5'-phosphosulfate synthase 2 [Source:HGNC Symbol;Acc:HGNC:8604]	-
ENSG00000086598	3859	4041	5021	4043	3472	2969	4689	3826	4676	TMED2	12	123584531	123598577	+	3830	protein_coding	transmembrane p24 trafficking protein 2 [Source:HGNC Symbol;Acc:HGNC:16996]	-
ENSG00000107863	3622	4469	6119	3358	4985	3754	6413	4525	3473	ARHGAP21	10	24583609	24723668	-	10937	protein_coding	Rho GTPase activating protein 21 [Source:HGNC Symbol;Acc:HGNC:23725]	-
ENSG00000125817	3873	6097	5834	6285	2908	3352	3738	2820	5168	CENPB	20	3783851	3786690	-	2840	protein_coding	centromere protein B [Source:HGNC Symbol;Acc:HGNC:1852]	-
ENSG00000145555	5012	4549	7980	2729	4079	3624	6085	4000	3625	MYO10	5	16661914	16936276	-	13963	protein_coding	myosin X [Source:HGNC Symbol;Acc:HGNC:7593]	-
ENSG00000137693	4363	4249	6711	3237	3959	3503	6112	3926	3976	YAP1	11	102110461	102233423	+	6296	protein_coding	Yes associated protein 1 [Source:HGNC Symbol;Acc:HGNC:16262]	-
ENSG00000182871	4365	6726	8265	4013	2884	2923	4439	2882	3757	COL18A1	21	45405137	45513720	+	8525	protein_coding	collagen type XVIII alpha 1 chain [Source:HGNC Symbol;Acc:HGNC:2195]	-
ENSG00000140416	4314	4910	4847	3773	2498	2791	3192	2152	3362	TPM1	15	63042632	63071915	+	12876	protein_coding	tropomyosin 1 [Source:HGNC Symbol;Acc:HGNC:12010]	-
ENSG00000178104	3567	4395	5719	4082	4042	3783	5654	4295	4317	PDE4DIP	1	148808181	149048286	+	27623	protein_coding	phosphodiesterase 4D interacting protein [Source:HGNC Symbol;Acc:HGNC:15580]	-
ENSG00000152127	3227	3151	5025	3318	3807	3113	5087	4096	3008	MGAT5	2	134119983	134454621	+	8578	protein_coding	alpha-1,6-mannosylglycoprotein 6-beta-N-acetylglucosaminyltransferase [Source:HGNC Symbol;Acc:HGNC:7049]	-
ENSG00000122545	4493	3795	5261	3616	4080	3455	4631	3541	4150	2026-09-07	7	35800932	35907105	+	10906	protein_coding	septin 7 [Source:HGNC Symbol;Acc:HGNC:1717]	-
ENSG00000087365	3788	5259	5722	5500	3470	3427	4482	3305	4251	SF3B2	11	66050729	66069308	+	9795	protein_coding	splicing factor 3b subunit 2 [Source:HGNC Symbol;Acc:HGNC:10769]	-
ENSG00000167671	3687	6439	5672	6259	2534	3137	3792	2822	5122	UBXN6	19	4444999	4457822	-	5275	protein_coding	UBX domain protein 6 [Source:HGNC Symbol;Acc:HGNC:14928]	-
ENSG00000153786	4116	5241	6284	4589	3679	3845	5595	4022	5006	ZDHHC7	16	84974181	85011535	-	3947	protein_coding	zinc finger DHHC-type containing 7 [Source:HGNC Symbol;Acc:HGNC:18459]	-
ENSG00000132341	3512	4706	4414	5899	3207	3554	3602	3147	4770	RAN	12	130871879	130877678	+	4825	protein_coding	RAN, member RAS oncogene family [Source:HGNC Symbol;Acc:HGNC:9846]	-
ENSG00000071242	4207	5298	6852	3630	3939	3607	5198	3808	3777	RPS6KA2	6	166409364	166906451	-	8243	protein_coding	ribosomal protein S6 kinase A2 [Source:HGNC Symbol;Acc:HGNC:10431]	-
ENSG00000085662	4082	5589	4890	6254	3081	3467	4607	3634	5422	AKR1B1	7	134442350	134459284	-	3660	protein_coding	aldo-keto reductase family 1 member B [Source:HGNC Symbol;Acc:HGNC:381]	-
ENSG00000100664	3763	4502	5537	4017	4385	4143	4610	3293	3685	EIF5	14	103333544	103345025	+	8505	protein_coding	eukaryotic translation initiation factor 5 [Source:HGNC Symbol;Acc:HGNC:3299]	-
ENSG00000115524	3420	3631	4782	3285	3613	3015	5507	4001	3785	SF3B1	2	197389784	197435091	-	9164	protein_coding	splicing factor 3b subunit 1 [Source:HGNC Symbol;Acc:HGNC:10768]	-
ENSG00000138434	3754	4069	5945	3194	4370	3578	5377	3674	3974	ITPRID2	2	181891833	181930738	+	9582	protein_coding	ITPR interacting domain containing 2 [Source:HGNC Symbol;Acc:HGNC:11319]	-
ENSG00000133318	3621	4226	5057	5356	3872	3981	4568	3808	4720	RTN3	11	63681446	63759891	+	5792	protein_coding	reticulon 3 [Source:HGNC Symbol;Acc:HGNC:10469]	-
ENSG00000095139	3243	3963	5262	3854	3251	2890	4592	3415	3685	ARCN1	11	118572390	118603033	+	4177	protein_coding	archain 1 [Source:HGNC Symbol;Acc:HGNC:649]	-
ENSG00000142227	3564	5641	4485	5762	2178	2660	3250	2563	4670	EMP3	19	48321509	48330553	+	1667	protein_coding	epithelial membrane protein 3 [Source:HGNC Symbol;Acc:HGNC:3335]	-
ENSG00000245532	4417	3304	2871	6455	5536	7832	8140	5549	6810	NEAT1	11	65422774	65445540	+	22767	lincRNA	nuclear paraspeckle assembly transcript 1 [Source:HGNC Symbol;Acc:HGNC:30815]	-
ENSG00000147677	4340	5778	5670	5793	3282	3784	4261	3249	5373	EIF3H	8	116642130	116766925	-	6434	protein_coding	eukaryotic translation initiation factor 3 subunit H [Source:HGNC Symbol;Acc:HGNC:3273]	-
ENSG00000129824	4128	6001	5068	6465	2866	3452	3643	3255	5759	RPS4Y1	Y	2841486	2932000	+	2275	protein_coding	ribosomal protein S4 Y-linked 1 [Source:HGNC Symbol;Acc:HGNC:10425]	-
ENSG00000106665	4393	6898	7680	4130	3126	3016	4302	2824	3931	CLIP2	7	74289475	74405943	+	7315	protein_coding	CAP-Gly domain containing linker protein 2 [Source:HGNC Symbol;Acc:HGNC:2586]	-
ENSG00000266524	5260	6674	8552	4000	2894	3020	4142	3349	3807	GDF10	10	47300386	47313547	+	2458	protein_coding	growth differentiation factor 10 [Source:HGNC Symbol;Acc:HGNC:4215]	-
ENSG00000112473	2740	4244	3772	5322	2493	2750	3488	3004	3947	SLC39A7	6	33200445	33204439	+	2845	protein_coding	solute carrier family 39 member 7 [Source:HGNC Symbol;Acc:HGNC:4927]	-
ENSG00000162704	3907	3780	4938	3144	3217	2539	4127	3124	3853	ARPC5	1	183620846	183635757	-	10624	protein_coding	actin related protein 2/3 complex subunit 5 [Source:HGNC Symbol;Acc:HGNC:708]	-
ENSG00000156482	4292	5953	5369	6853	2555	3437	3377	2962	5876	RPL30	8	98024851	98046469	-	4027	protein_coding	ribosomal protein L30 [Source:HGNC Symbol;Acc:HGNC:10333]	-
ENSG00000196923	3713	5258	4394	5373	2662	3012	3622	2588	3994	PDLIM7	5	177483394	177497606	-	4407	protein_coding	PDZ and LIM domain 7 [Source:HGNC Symbol;Acc:HGNC:22958]	-
ENSG00000077147	3857	3898	5592	3398	3535	3189	5340	3566	4112	TM9SF3	10	96518109	96587452	-	7535	protein_coding	transmembrane 9 superfamily member 3 [Source:HGNC Symbol;Acc:HGNC:21529]	-
ENSG00000175602	3772	5780	4681	7182	2641	3010	3541	2813	5842	CCDC85B	11	65890112	65891635	+	1524	protein_coding	coiled-coil domain containing 85B [Source:HGNC Symbol;Acc:HGNC:24926]	-
ENSG00000070087	3045	3457	3934	5684	3975	3880	4757	3741	4677	PFN2	3	149964904	150050788	-	3709	protein_coding	profilin 2 [Source:HGNC Symbol;Acc:HGNC:8882]	-
ENSG00000063245	3553	5370	5883	5269	2911	2800	3954	3350	3885	EPN1	19	55675226	55709858	+	17616	protein_coding	epsin 1 [Source:HGNC Symbol;Acc:HGNC:21604]	-
ENSG00000172667	3654	3904	5765	2629	3357	2806	5151	3567	3503	ZMAT3	3	179017223	179072279	-	9646	protein_coding	zinc finger matrin-type 3 [Source:HGNC Symbol;Acc:HGNC:29983]	-
ENSG00000158195	3656	4466	6118	3948	4050	3408	4975	3595	3371	WASF2	1	27404226	27490158	-	5676	protein_coding	WAS protein family member 2 [Source:HGNC Symbol;Acc:HGNC:12733]	-
ENSG00000116209	3783	4374	4684	4261	3116	3218	4123	3085	4638	TMEM59	1	54026681	54053504	-	9149	protein_coding	transmembrane protein 59 [Source:HGNC Symbol;Acc:HGNC:1239]	-
ENSG00000130702	3716	3614	5622	4412	5156	3873	6412	4147	3293	LAMA5	20	62307955	62367312	-	14291	protein_coding	laminin subunit alpha 5 [Source:HGNC Symbol;Acc:HGNC:6485]	-
ENSG00000105429	4066	5168	7105	3413	3297	3130	4904	3754	3338	MEGF8	19	42325609	42378769	+	11372	protein_coding	multiple EGF like domains 8 [Source:HGNC Symbol;Acc:HGNC:3233]	-
ENSG00000019549	3733	5451	6503	3087	2727	2384	3807	2873	3693	SNAI2	8	48917604	48921740	-	3392	protein_coding	snail family transcriptional repressor 2 [Source:HGNC Symbol;Acc:HGNC:11094]	zf-C2H2
ENSG00000180398	3415	3509	4557	3634	3837	3458	4672	3730	3889	MCFD2	2	46901870	46941855	-	5994	protein_coding	multiple coagulation factor deficiency 2 [Source:HGNC Symbol;Acc:HGNC:18451]	-
ENSG00000130309	3253	4281	4828	4592	3196	3213	4125	2841	4242	COLGALT1	19	17555594	17583162	+	4900	protein_coding	collagen beta(1-O)galactosyltransferase 1 [Source:HGNC Symbol;Acc:HGNC:26182]	-
ENSG00000038382	3207	3400	5618	2481	4072	2863	5483	4215	3028	TRIO	5	14143702	14532128	+	17500	protein_coding	trio Rho guanine nucleotide exchange factor [Source:HGNC Symbol;Acc:HGNC:12303]	-
ENSG00000146112	3518	4881	5317	5252	3468	3571	4512	3208	4060	PPP1R18	6	30676389	30687895	-	4599	protein_coding	protein phosphatase 1 regulatory subunit 18 [Source:HGNC Symbol;Acc:HGNC:29413]	-
ENSG00000140391	3908	4421	4524	5223	3218	3563	3978	2702	4360	TSPAN3	15	77041404	77083984	-	8506	protein_coding	tetraspanin 3 [Source:HGNC Symbol;Acc:HGNC:17752]	-
ENSG00000108175	4186	4345	7085	2666	3589	3054	6108	4034	3266	ZMIZ1	10	79069035	79316528	+	11048	protein_coding	zinc finger MIZ-type containing 1 [Source:HGNC Symbol;Acc:HGNC:16493]	zf-MIZ
ENSG00000057608	3312	4194	4993	4889	3426	3420	4398	3335	4494	GDI2	10	5765223	5842132	-	4033	protein_coding	GDP dissociation inhibitor 2 [Source:HGNC Symbol;Acc:HGNC:4227]	-
ENSG00000143819	2976	5082	4818	5039	2543	3038	4475	2960	4616	EPHX1	1	225810092	225845563	+	2508	protein_coding	epoxide hydrolase 1 [Source:HGNC Symbol;Acc:HGNC:3401]	-
ENSG00000049245	4017	5031	5133	5264	3302	3547	4302	3293	4641	VAMP3	1	7771269	7781432	+	2760	protein_coding	vesicle associated membrane protein 3 [Source:HGNC Symbol;Acc:HGNC:12644]	-
ENSG00000153827	3388	3740	5701	3316	4183	3447	5637	4031	3617	TRIP12	2	229763838	229923239	-	12594	protein_coding	thyroid hormone receptor interactor 12 [Source:HGNC Symbol;Acc:HGNC:12306]	-
ENSG00000049449	3016	3646	3658	5329	3302	3876	3832	2887	4406	RCN1	11	32090904	32105755	+	4675	protein_coding	reticulocalbin 1 [Source:HGNC Symbol;Acc:HGNC:9934]	-
ENSG00000184007	3349	4284	5388	4724	3713	3744	4269	3177	4277	PTP4A2	1	31906421	31944856	-	6719	protein_coding	protein tyrosine phosphatase type IVA, member 2 [Source:HGNC Symbol;Acc:HGNC:9635]	-
ENSG00000137845	3327	3364	5105	2975	4204	3554	5425	4059	3866	ADAM10	15	58588807	58749978	-	16168	protein_coding	ADAM metallopeptidase domain 10 [Source:HGNC Symbol;Acc:HGNC:188]	-
ENSG00000168214	3758	3706	5902	4190	5104	3976	5992	4694	4484	RBPJ	4	26163455	26435131	+	9253	protein_coding	recombination signal binding protein for immunoglobulin kappa J region [Source:HGNC Symbol;Acc:HGNC:5724]	CSL
ENSG00000092964	3773	4112	5852	3781	3313	3237	4505	3414	3841	DPYSL2	8	26514022	26658178	+	7305	protein_coding	dihydropyrimidinase like 2 [Source:HGNC Symbol;Acc:HGNC:3014]	-
ENSG00000143870	3055	3769	4084	4763	3284	3281	4253	3471	4093	PDIA6	2	10783391	10837977	-	4101	protein_coding	protein disulfide isomerase family A member 6 [Source:HGNC Symbol;Acc:HGNC:30168]	-
ENSG00000113719	3194	4552	5276	4920	3361	3320	4779	3980	4699	ERGIC1	5	172834275	172952685	+	14139	protein_coding	endoplasmic reticulum-golgi intermediate compartment 1 [Source:HGNC Symbol;Acc:HGNC:29205]	-
ENSG00000170581	3774	4810	6385	3499	2991	3009	4590	3303	3612	STAT2	12	56341597	56360155	-	6109	protein_coding	signal transducer and activator of transcription 2 [Source:HGNC Symbol;Acc:HGNC:11363]	STAT
ENSG00000162512	4060	5759	6689	4468	3137	3268	4231	3131	4036	SDC3	1	30869467	30908761	-	7067	protein_coding	syndecan 3 [Source:HGNC Symbol;Acc:HGNC:10660]	-
ENSG00000166165	2369	3336	3173	4862	2373	2423	3571	2920	3881	CKB	14	103519659	103523111	-	2669	protein_coding	creatine kinase B [Source:HGNC Symbol;Acc:HGNC:1991]	-
ENSG00000049239	3951	5056	6953	3714	3897	3681	5768	3961	4290	H6PD	1	9234775	9271337	+	9321	protein_coding	hexose-6-phosphate dehydrogenase/glucose 1-dehydrogenase [Source:HGNC Symbol;Acc:HGNC:4795]	-
ENSG00000108840	4133	6188	6184	5707	3311	3500	3910	2935	4294	HDAC5	17	44076746	44123702	-	7618	protein_coding	histone deacetylase 5 [Source:HGNC Symbol;Acc:HGNC:14068]	-
ENSG00000184743	3627	3463	4705	3709	3794	3512	5038	3169	3995	ATL3	11	63624087	63671921	-	7600	protein_coding	atlastin GTPase 3 [Source:HGNC Symbol;Acc:HGNC:24526]	-
ENSG00000196305	2085	2269	2701	3056	3708	4282	3304	2605	2628	IARS	9	92210207	92293756	-	7401	protein_coding	isoleucyl-tRNA synthetase [Source:HGNC Symbol;Acc:HGNC:5330]	-
ENSG00000100353	3740	6153	5325	5760	3142	3785	4111	2974	4808	EIF3D	22	36510850	36529436	-	4070	protein_coding	eukaryotic translation initiation factor 3 subunit D [Source:HGNC Symbol;Acc:HGNC:3278]	-
ENSG00000086061	4270	5295	5109	4679	2843	2939	3870	3059	4746	DNAJA1	9	33025211	33039907	+	2730	protein_coding	DnaJ heat shock protein family (Hsp40) member A1 [Source:HGNC Symbol;Acc:HGNC:5229]	-
ENSG00000266412	3435	4053	5134	3681	3380	3014	4480	3431	3908	NCOA4	10	46005088	46030714	-	4079	protein_coding	nuclear receptor coactivator 4 [Source:HGNC Symbol;Acc:HGNC:7671]	-
ENSG00000166033	4161	6552	5901	4088	2629	2733	3198	2059	3484	HTRA1	10	122458551	122514908	+	2279	protein_coding	HtrA serine peptidase 1 [Source:HGNC Symbol;Acc:HGNC:9476]	-
ENSG00000156515	3274	3943	4557	5001	3818	3761	4735	3507	4143	HK1	10	69269984	69401884	+	6296	protein_coding	hexokinase 1 [Source:HGNC Symbol;Acc:HGNC:4922]	-
ENSG00000113013	2614	3155	3722	4303	3900	4607	3655	2648	3362	HSPA9	5	138553756	138575724	-	8254	protein_coding	heat shock protein family A (Hsp70) member 9 [Source:HGNC Symbol;Acc:HGNC:5244]	-
ENSG00000140262	3273	3720	5206	2983	3986	3305	4789	3715	3433	TCF12	15	56918623	57299281	+	9446	protein_coding	transcription factor 12 [Source:HGNC Symbol;Acc:HGNC:11623]	bHLH
ENSG00000167508	3098	3814	3195	5797	2403	2300	4136	4147	4927	MVD	16	88651935	88663161	-	4717	protein_coding	mevalonate diphosphate decarboxylase [Source:HGNC Symbol;Acc:HGNC:7529]	-
ENSG00000129351	3151	4227	4693	3965	3110	3059	3930	3253	3262	ILF3	19	10654261	10692417	+	11022	protein_coding	interleukin enhancer binding factor 3 [Source:HGNC Symbol;Acc:HGNC:6038]	-
ENSG00000134363	3207	3288	3766	3905	3600	3540	3358	2837	2947	FST	5	53480409	53487134	+	2969	protein_coding	follistatin [Source:HGNC Symbol;Acc:HGNC:3971]	-
ENSG00000164294	2877	3763	4174	3807	3175	3115	3833	2775	3423	GPX8	5	55160118	55167071	+	3868	protein_coding	glutathione peroxidase 8 (putative) [Source:HGNC Symbol;Acc:HGNC:33100]	-
ENSG00000101608	4636	4611	4129	4902	2753	2787	3643	3127	4385	MYL12A	18	3247481	3256236	+	3245	protein_coding	myosin light chain 12A [Source:HGNC Symbol;Acc:HGNC:16701]	-
ENSG00000187079	3231	3179	5654	2466	4245	3171	5315	4179	3110	TEAD1	11	12674591	12944483	+	10279	protein_coding	TEA domain transcription factor 1 [Source:HGNC Symbol;Acc:HGNC:11714]	TEA
ENSG00000185088	4553	4660	4118	4806	2343	2598	3708	3110	5247	RPS27L	15	63125872	63158021	-	9127	protein_coding	ribosomal protein S27 like [Source:HGNC Symbol;Acc:HGNC:18476]	-
ENSG00000144028	3288	4181	5437	3349	3441	2820	4564	3427	3263	SNRNP200	2	96274336	96305515	-	10926	protein_coding	small nuclear ribonucleoprotein U5 subunit 200 [Source:HGNC Symbol;Acc:HGNC:30859]	-
ENSG00000253729	3456	3369	6299	2572	4040	2917	5815	4069	2888	PRKDC	8	47773108	47960183	-	15417	protein_coding	protein kinase, DNA-activated, catalytic subunit [Source:HGNC Symbol;Acc:HGNC:9413]	-
ENSG00000170759	2980	2750	4859	2666	4090	3296	5641	3906	3513	KIF5B	10	32009010	32056431	-	5877	protein_coding	kinesin family member 5B [Source:HGNC Symbol;Acc:HGNC:6324]	-
ENSG00000185551	3971	4257	6198	3014	3398	2923	4271	3128	3258	NR2F2	15	96325938	96340263	+	6459	protein_coding	nuclear receptor subfamily 2 group F member 2 [Source:HGNC Symbol;Acc:HGNC:7976]	RXR-like
ENSG00000143321	3981	6282	5467	6202	3200	3659	4044	3297	4933	HDGF	1	156742107	156766925	-	3745	protein_coding	heparin binding growth factor [Source:HGNC Symbol;Acc:HGNC:4856]	-
ENSG00000170027	2912	3196	4145	3269	3280	3095	4432	3399	3626	YWHAG	7	76326794	76359031	-	3750	protein_coding	tyrosine 3-monooxygenase/tryptophan 5-monooxygenase activation protein gamma [Source:HGNC Symbol;Acc:HGNC:12852]	-
ENSG00000022840	3314	4536	5127	4646	3468	3542	4596	3492	4099	RNF10	12	120533480	120577594	+	5911	protein_coding	ring finger protein 10 [Source:HGNC Symbol;Acc:HGNC:10055]	-
ENSG00000173786	3455	4977	5209	4720	2521	2701	3242	2419	3778	CNP	17	41966741	41977731	+	7426	protein_coding	2',3'-cyclic nucleotide 3' phosphodiesterase [Source:HGNC Symbol;Acc:HGNC:2158]	-
ENSG00000169813	3964	4640	5070	4148	3339	3314	4661	3226	4448	HNRNPF	10	43385617	43409166	-	3253	protein_coding	heterogeneous nuclear ribonucleoprotein F [Source:HGNC Symbol;Acc:HGNC:5039]	-
ENSG00000117592	3299	5035	4999	5334	2850	3077	3729	3074	4274	PRDX6	1	173477266	173488807	+	2367	protein_coding	peroxiredoxin 6 [Source:HGNC Symbol;Acc:HGNC:16753]	-
ENSG00000111885	3770	3849	6143	2249	3476	2576	5229	3578	3537	MAN1A1	6	119177209	119349761	-	5014	protein_coding	mannosidase alpha class 1A member 1 [Source:HGNC Symbol;Acc:HGNC:6821]	-
ENSG00000127481	3178	2959	5270	2728	4701	3063	6334	4668	2610	UBR4	1	19074506	19210276	-	24675	protein_coding	ubiquitin protein ligase E3 component n-recognin 4 [Source:HGNC Symbol;Acc:HGNC:30313]	-
ENSG00000119729	4114	4403	5495	5221	3853	3958	4927	3588	5109	RHOQ	2	46541806	46583121	+	4619	protein_coding	ras homolog family member Q [Source:HGNC Symbol;Acc:HGNC:17736]	-
ENSG00000088247	3497	4095	5521	3250	2738	2646	3946	2991	3174	KHSRP	19	6413348	6424794	-	4563	protein_coding	KH-type splicing regulatory protein [Source:HGNC Symbol;Acc:HGNC:6316]	-
ENSG00000049860	4277	4382	5390	4361	2923	3162	4368	2954	4499	HEXB	5	74640023	74722647	+	5067	protein_coding	hexosaminidase subunit beta [Source:HGNC Symbol;Acc:HGNC:4879]	-
ENSG00000052802	3027	2788	3546	3570	3091	2541	4954	4474	4489	MSMO1	4	165327623	165343160	+	2892	protein_coding	methylsterol monooxygenase 1 [Source:HGNC Symbol;Acc:HGNC:10545]	-
ENSG00000275832	4281	5253	7016	3540	3336	3054	4392	3135	3273	ARHGAP23	17	38419280	38512392	+	8133	protein_coding	Rho GTPase activating protein 23 [Source:HGNC Symbol;Acc:HGNC:29293]	-
ENSG00000117450	3364	4278	4231	5438	2489	2681	3624	3057	4355	PRDX1	1	45511036	45523047	-	1522	protein_coding	peroxiredoxin 1 [Source:HGNC Symbol;Acc:HGNC:9352]	-
ENSG00000136542	3637	3272	5532	2955	3741	2661	4825	3645	3125	GALNT5	2	157257598	157314211	+	6818	protein_coding	polypeptide N-acetylgalactosaminyltransferase 5 [Source:HGNC Symbol;Acc:HGNC:4127]	-
ENSG00000171298	4207	5781	6141	4220	2649	2986	3969	2503	3674	GAA	17	80101556	80119879	+	5156	protein_coding	glucosidase alpha, acid [Source:HGNC Symbol;Acc:HGNC:4065]	-
ENSG00000120896	3783	5559	5800	5193	2829	2869	4452	3300	3915	SORBS3	8	22544986	22575788	+	6097	protein_coding	sorbin and SH3 domain containing 3 [Source:HGNC Symbol;Acc:HGNC:30907]	-
ENSG00000145012	3412	3332	5307	2794	4235	3229	6096	4065	3219	LPP	3	188153284	188890671	+	25535	protein_coding	LIM domain containing preferred translocation partner in lipoma [Source:HGNC Symbol;Acc:HGNC:6679]	-
ENSG00000048828	3643	3841	5800	3405	3821	3337	5183	3680	3770	FAM120A	9	93451722	93566107	+	7204	protein_coding	family with sequence similarity 120A [Source:HGNC Symbol;Acc:HGNC:13247]	-
ENSG00000115234	3022	4615	4468	5310	2630	2960	3219	2634	4314	SNX17	2	27370496	27377533	+	3765	protein_coding	sorting nexin 17 [Source:HGNC Symbol;Acc:HGNC:14979]	-
ENSG00000198561	3629	3545	5435	2889	3505	2829	4460	3480	3068	CTNND1	11	57753243	57819546	+	8798	protein_coding	catenin delta 1 [Source:HGNC Symbol;Acc:HGNC:2515]	-
ENSG00000008394	3392	3716	3339	5262	3138	3483	4648	3983	5710	MGST1	12	16347142	16609259	+	7440	protein_coding	microsomal glutathione S-transferase 1 [Source:HGNC Symbol;Acc:HGNC:7061]	-
ENSG00000101955	3795	4739	5246	4529	3485	3679	4802	3388	4659	SRPX	X	38149336	38220924	-	1987	protein_coding	sushi repeat containing protein X-linked [Source:HGNC Symbol;Acc:HGNC:11309]	-
ENSG00000143569	3572	3852	5280	3460	3307	2796	4632	3673	3163	UBAP2L	1	154220179	154271510	+	7503	protein_coding	ubiquitin associated protein 2 like [Source:HGNC Symbol;Acc:HGNC:29877]	-
ENSG00000071537	3193	2893	5129	2365	3664	3039	5710	4011	3114	SEL1L	14	81471549	81533861	-	9559	protein_coding	SEL1L, ERAD E3 ligase adaptor subunit [Source:HGNC Symbol;Acc:HGNC:10717]	-
ENSG00000131236	3384	3797	4463	3628	3332	2930	4262	3312	3668	CAP1	1	40040233	40072649	+	3814	protein_coding	cyclase associated actin cytoskeleton regulatory protein 1 [Source:HGNC Symbol;Acc:HGNC:20040]	-
ENSG00000070214	3473	4548	5853	2797	3016	2562	4661	3262	3566	SLC44A1	9	105244622	105439171	+	12172	protein_coding	solute carrier family 44 member 1 [Source:HGNC Symbol;Acc:HGNC:18798]	-
ENSG00000073921	3458	3525	4574	3111	3614	3100	4904	3344	3660	PICALM	11	85957684	86069882	-	5833	protein_coding	phosphatidylinositol binding clathrin assembly protein [Source:HGNC Symbol;Acc:HGNC:15514]	-
ENSG00000159140	3108	3220	5227	2713	3791	2898	5463	3936	2956	SON	21	33542618	33577481	+	13172	protein_coding	SON DNA binding protein [Source:HGNC Symbol;Acc:HGNC:11183]	-
ENSG00000188554	3681	4419	5567	4102	3885	3540	5047	3619	4131	NBR1	17	43170481	43211689	+	8405	protein_coding	NBR1, autophagy cargo receptor [Source:HGNC Symbol;Acc:HGNC:6746]	-
ENSG00000163565	3910	4102	4727	4697	4127	3839	5827	3901	5446	IFI16	1	158999968	159055155	+	5294	protein_coding	interferon gamma inducible protein 16 [Source:HGNC Symbol;Acc:HGNC:5395]	-
ENSG00000111321	3492	4328	4373	4742	2947	3021	4354	3342	4683	LTBR	12	6375045	6391571	+	6280	protein_coding	lymphotoxin beta receptor [Source:HGNC Symbol;Acc:HGNC:6718]	-
ENSG00000148484	3595	4150	4761	4170	2951	3129	3795	2808	3954	RSU1	10	16590611	16817528	-	4191	protein_coding	Ras suppressor protein 1 [Source:HGNC Symbol;Acc:HGNC:10464]	-
ENSG00000133687	3509	3096	5172	2987	3612	3217	5772	4356	3760	TMTC1	12	29500840	29784759	-	14636	protein_coding	transmembrane and tetratricopeptide repeat containing 1 [Source:HGNC Symbol;Acc:HGNC:24099]	-
ENSG00000060237	3208	3157	5655	2336	3951	2961	6106	4156	2935	WNK1	12	752593	911452	+	14370	protein_coding	WNK lysine deficient protein kinase 1 [Source:HGNC Symbol;Acc:HGNC:14540]	-
ENSG00000102317	3026	3986	3982	5333	2814	3256	3071	2613	4019	RBM3	X	48574449	48579066	+	3731	protein_coding	RNA binding motif protein 3 [Source:HGNC Symbol;Acc:HGNC:9900]	-
ENSG00000137497	3427	4577	6203	3628	3226	2925	3828	3056	2789	NUMA1	11	72002864	72080693	-	15224	protein_coding	nuclear mitotic apparatus protein 1 [Source:HGNC Symbol;Acc:HGNC:8059]	-
ENSG00000168159	2817	4334	4247	4633	2711	3116	3068	2525	3453	RNF187	1	228487061	228495766	+	3285	protein_coding	ring finger protein 187 [Source:HGNC Symbol;Acc:HGNC:27146]	-
ENSG00000106153	3751	4688	4571	5730	2603	2723	3406	2936	4791	CHCHD2	7	56101569	56106576	-	1132	protein_coding	coiled-coil-helix-coiled-coil-helix domain containing 2 [Source:HGNC Symbol;Acc:HGNC:21645]	-
ENSG00000125520	3592	5704	5443	5038	2298	2669	3210	2682	4375	SLC2A4RG	20	63739861	63743505	+	2244	protein_coding	SLC2A4 regulator [Source:HGNC Symbol;Acc:HGNC:15930]	Others
ENSG00000283041	3551	5084	4890	5506	2621	3155	3667	2663	4495	AC008038.1	7	133034607	133035920	-	1314	processed_pseudogene	eukaryotic translation elongation factor 1 gamma (	-
ENSG00000198663	3551	4353	5467	3858	3417	3183	4706	3454	3778	C6orf89	6	36871870	36928964	+	7340	protein_coding	chromosome 6 open reading frame 89 [Source:HGNC Symbol;Acc:HGNC:21114]	-
ENSG00000174705	3098	4063	5872	2744	3356	2778	5292	3475	3019	SH3PXD2B	5	172325000	172454523	-	8242	protein_coding	SH3 and PX domains 2B [Source:HGNC Symbol;Acc:HGNC:29242]	-
ENSG00000165678	3248	4111	4393	4383	3212	3487	3970	3125	4365	GHITM	10	84139440	84153245	+	2128	protein_coding	growth hormone inducible transmembrane protein [Source:HGNC Symbol;Acc:HGNC:17281]	-
ENSG00000079432	2934	3494	4864	3437	3053	2611	5184	3529	3515	CIC	19	42268537	42295797	+	9494	protein_coding	capicua transcriptional repressor [Source:HGNC Symbol;Acc:HGNC:14214]	HMG
ENSG00000251562	3837	3583	3482	4566	4199	4826	3582	2819	5722	MALAT1	11	65497688	65506516	+	8829	lincRNA	metastasis associated lung adenocarcinoma transcript 1 [Source:HGNC Symbol;Acc:HGNC:29665]	-
ENSG00000184575	2253	2438	3169	2754	4120	3884	3859	2533	2620	XPOT	12	64404350	64451127	+	7364	protein_coding	exportin for tRNA [Source:HGNC Symbol;Acc:HGNC:12826]	-
ENSG00000126432	3538	5001	3870	5795	2191	2712	2843	2890	4659	PRDX5	11	64318088	64321811	+	893	protein_coding	peroxiredoxin 5 [Source:HGNC Symbol;Acc:HGNC:9355]	-
ENSG00000134910	2973	3510	4242	3861	2797	2617	3739	3101	3382	STT3A	11	125591712	125625215	+	7393	protein_coding	STT3A, catalytic subunit of the oligosaccharyltransferase complex [Source:HGNC Symbol;Acc:HGNC:6172]	-
ENSG00000197111	3686	5119	4827	4676	2508	3099	3733	2435	4623	PCBP2	12	53452102	53481162	+	7926	protein_coding	poly(rC) binding protein 2 [Source:HGNC Symbol;Acc:HGNC:8648]	-
ENSG00000116729	3218	4678	4821	4236	2969	3112	3816	2847	3411	WLS	1	68098473	68233120	-	4469	protein_coding	wntless Wnt ligand secretion mediator [Source:HGNC Symbol;Acc:HGNC:30238]	-
ENSG00000170248	3394	3434	4618	3492	3272	3047	4892	3440	3711	PDCD6IP	3	33798352	33869707	+	9038	protein_coding	programmed cell death 6 interacting protein [Source:HGNC Symbol;Acc:HGNC:8766]	-
ENSG00000116171	3804	3631	4403	3306	3082	3023	4917	3574	4771	SCP2	1	52927229	53051703	+	8305	protein_coding	sterol carrier protein 2 [Source:HGNC Symbol;Acc:HGNC:10606]	-
ENSG00000148672	3566	4702	5181	4478	3431	3411	3961	2994	3878	GLUD1	10	87050486	87094866	-	3519	protein_coding	glutamate dehydrogenase 1 [Source:HGNC Symbol;Acc:HGNC:4335]	-
ENSG00000163346	3406	5328	5272	4618	2676	2929	3433	2519	3831	PBXIP1	1	154944076	154956123	-	3851	protein_coding	PBX homeobox interacting protein 1 [Source:HGNC Symbol;Acc:HGNC:21199]	-
ENSG00000175203	3590	5589	4993	5096	2595	3092	3754	2672	4366	DCTN2	12	57530102	57547331	-	4217	protein_coding	dynactin subunit 2 [Source:HGNC Symbol;Acc:HGNC:2712]	-
ENSG00000145623	3647	2883	5023	3570	4828	4392	6663	4431	4302	OSMR	5	38845858	38945596	+	7174	protein_coding	oncostatin M receptor [Source:HGNC Symbol;Acc:HGNC:8507]	-
ENSG00000099331	3184	4193	5177	3321	2654	2468	3987	3031	3050	MYO9B	19	17075781	17214537	+	9948	protein_coding	myosin IXB [Source:HGNC Symbol;Acc:HGNC:7609]	-
ENSG00000149806	3799	5155	4496	6362	1826	2496	2962	2418	4982	FAU	11	65120628	65122473	-	1846	protein_coding	FAU, ubiquitin like and ribosomal protein S30 fusion [Source:HGNC Symbol;Acc:HGNC:3597]	-
ENSG00000067082	3835	4081	5774	3261	3937	2794	5038	3614	3471	KLF6	10	3775996	3785281	-	6139	protein_coding	Kruppel like factor 6 [Source:HGNC Symbol;Acc:HGNC:2235]	zf-C2H2
ENSG00000184371	2890	3380	4697	4175	3965	3721	5583	4013	4105	CSF1	1	109910242	109930992	+	5418	protein_coding	colony stimulating factor 1 [Source:HGNC Symbol;Acc:HGNC:2432]	-
ENSG00000183741	3134	3601	5008	4279	3308	3008	4332	3177	3530	CBX6	22	38861450	38872314	-	8030	protein_coding	chromobox 6 [Source:HGNC Symbol;Acc:HGNC:1556]	-
ENSG00000124486	2977	2958	4948	2767	3605	2962	5059	3728	3159	USP9X	X	41085635	41236579	+	13962	protein_coding	ubiquitin specific peptidase 9 X-linked [Source:HGNC Symbol;Acc:HGNC:12632]	-
ENSG00000171206	3841	4660	5971	4653	3367	3529	4096	2894	3720	TRIM8	10	102642310	102660680	+	9542	protein_coding	tripartite motif containing 8 [Source:HGNC Symbol;Acc:HGNC:15579]	-
ENSG00000110811	2508	3754	3807	5388	2428	2786	3386	2823	4230	P3H3	12	6828410	6839851	+	4601	protein_coding	prolyl 3-hydroxylase 3 [Source:HGNC Symbol;Acc:HGNC:19318]	-
ENSG00000213639	2815	3408	4146	3525	2920	2801	4398	3242	4284	PPP1CB	2	28751640	28802940	+	5760	protein_coding	protein phosphatase 1 catalytic subunit beta [Source:HGNC Symbol;Acc:HGNC:9282]	-
ENSG00000162736	3267	4166	5248	3870	3334	2979	4357	3432	3950	NCSTN	1	160343272	160358952	+	4175	protein_coding	nicastrin [Source:HGNC Symbol;Acc:HGNC:17091]	-
ENSG00000121691	3179	4338	4435	3636	2748	2601	3850	3169	3927	CAT	11	34438925	34472062	+	3590	protein_coding	catalase [Source:HGNC Symbol;Acc:HGNC:1516]	-
ENSG00000087116	2790	3757	4411	3073	2495	2321	3774	2676	3011	ADAMTS2	5	179110851	179345430	-	8726	protein_coding	ADAM metallopeptidase with thrombospondin type 1 motif 2 [Source:HGNC Symbol;Acc:HGNC:218]	-
ENSG00000177706	3688	3690	4717	6219	3974	3872	4645	3107	5179	FAM20C	7	192969	260745	+	4629	protein_coding	FAM20C, golgi associated secretory pathway kinase [Source:HGNC Symbol;Acc:HGNC:22140]	-
ENSG00000103502	4262	5900	6056	4959	2318	2600	3390	2624	4275	CDIPT	16	29858357	29863736	-	3325	protein_coding	CDP-diacylglycerol--inositol 3-phosphatidyltransferase [Source:HGNC Symbol;Acc:HGNC:1769]	-
ENSG00000115504	3203	3562	4853	3380	3975	3311	5136	3700	3830	EHBP1	2	62673851	63046487	+	8219	protein_coding	EH domain binding protein 1 [Source:HGNC Symbol;Acc:HGNC:29144]	-
ENSG00000074695	2656	2554	3805	2823	3681	2953	5338	4018	3707	LMAN1	18	59327823	59359962	-	6767	protein_coding	lectin, mannose binding 1 [Source:HGNC Symbol;Acc:HGNC:6631]	-
ENSG00000145349	3519	3614	4893	3036	3693	3191	5185	3372	3972	CAMK2D	4	113451032	113761927	-	7363	protein_coding	calcium/calmodulin dependent protein kinase II delta [Source:HGNC Symbol;Acc:HGNC:1462]	-
ENSG00000130147	4155	4661	5970	4009	3856	3596	5126	3802	4042	SH3BP4	2	234951973	235055714	+	7129	protein_coding	SH3 domain binding protein 4 [Source:HGNC Symbol;Acc:HGNC:10826]	-
ENSG00000125970	3271	5429	4349	4723	2306	2677	2916	2187	3880	RALY	20	33993646	34108308	+	7513	protein_coding	RALY heterogeneous nuclear ribonucleoprotein [Source:HGNC Symbol;Acc:HGNC:15921]	-
ENSG00000140943	3169	4466	4931	3708	2939	2998	3841	2930	3483	MBTPS1	16	84053761	84116906	-	10238	protein_coding	membrane bound transcription factor peptidase, site 1 [Source:HGNC Symbol;Acc:HGNC:15456]	-
ENSG00000213694	2953	3696	5112	2561	2761	2135	4269	3292	3043	S1PR3	9	88990863	89005010	+	13578	protein_coding	sphingosine-1-phosphate receptor 3 [Source:HGNC Symbol;Acc:HGNC:3167]	-
ENSG00000168906	3552	3857	4018	3649	3440	3381	4659	3173	3682	MAT2A	2	85539165	85545280	+	4487	protein_coding	methionine adenosyltransferase 2A [Source:HGNC Symbol;Acc:HGNC:6904]	-
ENSG00000087077	3081	4429	4174	5086	2178	2422	3065	2537	3841	TRIP6	7	100867138	100873454	+	2802	protein_coding	thyroid hormone receptor interactor 6 [Source:HGNC Symbol;Acc:HGNC:12311]	-
ENSG00000144810	2917	2992	4177	2135	2044	1899	2893	2363	2371	COL8A1	3	99638475	99799226	+	9408	protein_coding	collagen type VIII alpha 1 chain [Source:HGNC Symbol;Acc:HGNC:2215]	-
ENSG00000100030	3198	3333	4880	3260	3485	3149	4441	3115	3426	MAPK1	22	21754500	21867680	-	11336	protein_coding	mitogen-activated protein kinase 1 [Source:HGNC Symbol;Acc:HGNC:6871]	-
ENSG00000227051	3255	4370	5970	3319	3404	3025	4453	3195	3319	C14orf132	14	96039324	96093889	+	7775	protein_coding	chromosome 14 open reading frame 132 [Source:HGNC Symbol;Acc:HGNC:20346]	-
ENSG00000166741	3932	3957	3978	6445	2810	3663	3604	2546	5825	NNMT	11	114257787	114313285	+	2919	protein_coding	nicotinamide N-methyltransferase [Source:HGNC Symbol;Acc:HGNC:7861]	-
ENSG00000162923	3670	3606	5100	3027	3574	3078	5156	3498	3504	WDR26	1	224385143	224437033	-	10976	protein_coding	WD repeat domain 26 [Source:HGNC Symbol;Acc:HGNC:21208]	-
ENSG00000105221	2885	4194	4786	3857	2251	2402	3282	2762	3703	AKT2	19	40230317	40285536	-	15035	protein_coding	AKT serine/threonine kinase 2 [Source:HGNC Symbol;Acc:HGNC:392]	-
ENSG00000100241	3216	4554	5557	3386	2662	2584	3897	2720	3164	SBF1	22	50445000	50475024	-	9441	protein_coding	SET binding factor 1 [Source:HGNC Symbol;Acc:HGNC:10542]	-
ENSG00000132688	3036	4859	4626	7091	3395	3530	3559	3134	3691	NES	1	156668763	156677397	-	5558	protein_coding	nestin [Source:HGNC Symbol;Acc:HGNC:7756]	-
ENSG00000139926	3603	3532	5837	2237	3564	2736	4218	3230	2821	FRMD6	14	51489100	51730727	+	9416	protein_coding	FERM domain containing 6 [Source:HGNC Symbol;Acc:HGNC:19839]	-
ENSG00000165915	3810	5158	5054	4563	2697	2766	3257	2491	3881	SLC39A13	11	47407132	47416501	+	4584	protein_coding	solute carrier family 39 member 13 [Source:HGNC Symbol;Acc:HGNC:20859]	-
ENSG00000185201	4196	5131	5086	6923	3172	3583	4090	3560	5353	IFITM2	11	307631	315272	+	1543	protein_coding	interferon induced transmembrane protein 2 [Source:HGNC Symbol;Acc:HGNC:5413]	-
ENSG00000106636	2610	4444	4125	4652	2277	2564	2986	2467	3717	YKT6	7	44200968	44214294	+	3707	protein_coding	YKT6 v-SNARE homolog [Source:HGNC Symbol;Acc:HGNC:16959]	-
ENSG00000183963	2624	3854	3699	5062	2661	2429	4113	3124	3614	SMTN	22	31064105	31104757	+	10242	protein_coding	smoothelin [Source:HGNC Symbol;Acc:HGNC:11126]	-
ENSG00000214063	3444	5194	4662	4939	2342	2557	2837	2257	3676	TSPAN4	11	842808	867116	+	5841	protein_coding	tetraspanin 4 [Source:HGNC Symbol;Acc:HGNC:11859]	-
ENSG00000089063	3714	4240	4975	3928	2771	2988	3780	2837	4278	TMEM230	20	5068232	5113103	-	3051	protein_coding	transmembrane protein 230 [Source:HGNC Symbol;Acc:HGNC:15876]	-
ENSG00000105401	2891	4694	4127	5167	2369	2789	2686	2408	3806	CDC37	19	10391134	10420121	-	3041	protein_coding	cell division cycle 37 [Source:HGNC Symbol;Acc:HGNC:1735]	-
ENSG00000172053	3356	5650	5501	4816	2709	3052	3638	2685	4053	QARS	3	49095932	49105135	-	4708	protein_coding	glutaminyl-tRNA synthetase [Source:HGNC Symbol;Acc:HGNC:9751]	-
ENSG00000091436	3511	3201	5299	2467	3815	3228	5931	3896	3868	MAP3K20	2	173075435	173268010	+	13799	protein_coding	mitogen-activated protein kinase kinase kinase 20 [Source:HGNC Symbol;Acc:HGNC:17797]	-
ENSG00000101856	3513	4005	4731	3987	2775	2635	4133	3587	4505	PGRMC1	X	119236245	119244466	+	1919	protein_coding	progesterone receptor membrane component 1 [Source:HGNC Symbol;Acc:HGNC:16090]	-
ENSG00000152558	4433	4364	6546	2908	3146	2780	4727	3112	3915	TMEM123	11	102396332	102470384	-	4647	protein_coding	transmembrane protein 123 [Source:HGNC Symbol;Acc:HGNC:30138]	-
ENSG00000122591	3395	2870	4901	2402	3760	3078	4973	3283	3274	FAM126A	7	22889371	23014130	-	14499	protein_coding	family with sequence similarity 126 member A [Source:HGNC Symbol;Acc:HGNC:24587]	-
ENSG00000107521	3385	4916	5037	4162	2472	2491	3592	2765	3786	HPS1	10	98416198	98446947	-	5301	protein_coding	HPS1, biogenesis of lysosomal organelles complex 3 subunit 1 [Source:HGNC Symbol;Acc:HGNC:5163]	-
ENSG00000141959	3163	5347	4995	4030	2162	2399	2726	2091	3333	PFKL	21	44300051	44327376	+	8926	protein_coding	phosphofructokinase, liver type [Source:HGNC Symbol;Acc:HGNC:8876]	-
ENSG00000113558	3852	4145	3787	4489	2479	2833	3657	2830	4142	SKP1	5	134148935	134177038	-	12771	protein_coding	S-phase kinase associated protein 1 [Source:HGNC Symbol;Acc:HGNC:10899]	-
ENSG00000117335	4370	3792	4733	3610	4072	3537	6469	4484	4770	CD46	1	207752057	207795513	+	8708	protein_coding	CD46 molecule [Source:HGNC Symbol;Acc:HGNC:6953]	-
ENSG00000152102	2813	3581	4623	3038	2991	2854	4215	2846	3037	FAM168B	2	131047876	131093460	-	5435	protein_coding	family with sequence similarity 168 member B [Source:HGNC Symbol;Acc:HGNC:27016]	-
ENSG00000196569	2529	3099	4679	1860	3235	2590	4479	2817	2344	LAMA2	6	128883141	129516569	+	10358	protein_coding	laminin subunit alpha 2 [Source:HGNC Symbol;Acc:HGNC:6482]	-
ENSG00000097033	3537	3694	4525	3749	3486	2959	4361	3066	3557	SH3GLB1	1	86704570	86748184	+	6881	protein_coding	SH3 domain containing GRB2 like, endophilin B1 [Source:HGNC Symbol;Acc:HGNC:10833]	-
ENSG00000171451	2941	4600	5387	2825	3024	2871	4588	3782	3385	DSEL	18	67506582	67516980	-	9531	protein_coding	dermatan sulfate epimerase like [Source:HGNC Symbol;Acc:HGNC:18144]	-
ENSG00000069329	3263	3620	4483	2917	2717	2481	4394	3190	3651	VPS35	16	46656132	46689518	-	9733	protein_coding	VPS35, retromer complex component [Source:HGNC Symbol;Acc:HGNC:13487]	-
ENSG00000075420	2837	2660	4448	1904	2961	2221	4596	3229	2653	FNDC3B	3	172039628	172401665	+	13270	protein_coding	fibronectin type III domain containing 3B [Source:HGNC Symbol;Acc:HGNC:24670]	-
ENSG00000121579	3554	3390	5027	3316	3580	3305	4703	3278	3746	NAA50	3	113716460	113746300	-	6436	protein_coding	N(alpha)-acetyltransferase 50, NatE catalytic subunit [Source:HGNC Symbol;Acc:HGNC:29533]	-
ENSG00000120889	2439	3382	4099	2932	2708	2914	3347	2686	2805	TNFRSF10B	8	23020133	23069179	-	5158	protein_coding	TNF receptor superfamily member 10b [Source:HGNC Symbol;Acc:HGNC:11905]	-
ENSG00000100994	3014	4375	4681	4137	2630	2800	3200	2444	3076	PYGB	20	25248069	25298014	+	4474	protein_coding	glycogen phosphorylase B [Source:HGNC Symbol;Acc:HGNC:9723]	-
ENSG00000174282	3051	3534	4776	3052	2898	2694	4157	3018	3054	ZBTB4	17	7459366	7484263	-	6126	protein_coding	zinc finger and BTB domain containing 4 [Source:HGNC Symbol;Acc:HGNC:23847]	ZBTB
ENSG00000123349	3841	5003	4219	5929	2334	2857	3208	2703	5108	PFDN5	12	53295291	53299450	+	3380	protein_coding	prefoldin subunit 5 [Source:HGNC Symbol;Acc:HGNC:8869]	-
ENSG00000115415	3476	3237	4676	3267	3128	2933	4732	3247	3684	STAT1	2	190964358	191020960	-	6053	protein_coding	signal transducer and activator of transcription 1 [Source:HGNC Symbol;Acc:HGNC:11362]	STAT
ENSG00000177363	4923	5830	5713	4535	2397	2585	3303	2628	3827	LRRN4CL	11	62686402	62689899	-	2585	protein_coding	LRRN4 C-terminal like [Source:HGNC Symbol;Acc:HGNC:33724]	-
ENSG00000172216	3859	5017	5161	4104	2611	2723	3784	2616	4183	CEBPB	20	50190734	50192689	+	1956	protein_coding	CCAAT enhancer binding protein beta [Source:HGNC Symbol;Acc:HGNC:1834]	C/EBP
ENSG00000106397	2443	3548	3474	4203	2673	2810	3548	2798	3121	PLOD3	7	101205977	101218420	-	5671	protein_coding	procollagen-lysine,2-oxoglutarate 5-dioxygenase 3 [Source:HGNC Symbol;Acc:HGNC:9083]	-
ENSG00000177700	3481	4491	3597	5990	2045	2636	2878	2849	4616	POLR2L	11	837356	842545	-	1142	protein_coding	RNA polymerase II subunit L [Source:HGNC Symbol;Acc:HGNC:9199]	-
ENSG00000273749	3192	3860	5021	3268	2970	2606	4037	3091	3482	CYFIP1	15	22867052	22981063	-	10414	protein_coding	cytoplasmic FMR1 interacting protein 1 [Source:HGNC Symbol;Acc:HGNC:13759]	-
ENSG00000178573	3981	4247	5787	3554	3774	3050	4414	2628	3996	MAF	16	79585843	79600714	-	6976	protein_coding	MAF bZIP transcription factor [Source:HGNC Symbol;Acc:HGNC:6776]	TF_bZIP
ENSG00000133243	3252	5476	5475	4134	2231	2448	3367	2601	3804	BTBD2	19	1985438	2034881	-	5944	protein_coding	BTB domain containing 2 [Source:HGNC Symbol;Acc:HGNC:15504]	-
ENSG00000104388	3244	3672	3979	3690	2802	2779	3861	2819	4158	RAB2A	8	60516857	60623627	+	5654	protein_coding	RAB2A, member RAS oncogene family [Source:HGNC Symbol;Acc:HGNC:9763]	-
ENSG00000136810	3416	3343	3010	4996	2366	2467	4052	3638	5241	TXN	9	110243811	110256640	-	1142	protein_coding	thioredoxin [Source:HGNC Symbol;Acc:HGNC:12435]	-
ENSG00000028528	3483	4134	4812	3868	3152	3154	4071	2854	3905	SNX1	15	64094123	64146090	+	9780	protein_coding	sorting nexin 1 [Source:HGNC Symbol;Acc:HGNC:11172]	-
ENSG00000102181	3019	4320	4686	3986	2750	2900	3708	2895	3743	CD99L2	X	150766337	150898816	-	5762	protein_coding	CD99 molecule like 2 [Source:HGNC Symbol;Acc:HGNC:18237]	-
ENSG00000163468	3010	4042	3808	5128	2576	2701	3101	2574	3673	CCT3	1	156308968	156367873	-	4018	protein_coding	chaperonin containing TCP1 subunit 3 [Source:HGNC Symbol;Acc:HGNC:1616]	-
ENSG00000186468	3467	5272	4307	5000	2250	2449	2559	2745	4909	RPS23	5	82273358	82278577	-	4204	protein_coding	ribosomal protein S23 [Source:HGNC Symbol;Acc:HGNC:10410]	-
ENSG00000089693	2717	3845	3476	4432	2103	2507	2804	2519	3451	MLF2	12	6747996	6767475	-	3781	protein_coding	myeloid leukemia factor 2 [Source:HGNC Symbol;Acc:HGNC:7126]	-
ENSG00000116489	2721	3468	3827	4098	2910	2755	3404	2728	3780	CAPZA1	1	112619173	112671619	+	4130	protein_coding	capping actin protein of muscle Z-line subunit alpha 1 [Source:HGNC Symbol;Acc:HGNC:1488]	-
ENSG00000164220	3493	3403	4915	2746	3239	2819	3469	2880	2763	F2RL2	5	76615482	76623434	-	3429	protein_coding	coagulation factor II thrombin receptor like 2 [Source:HGNC Symbol;Acc:HGNC:3539]	-
ENSG00000163820	3590	3327	5836	3621	4468	3592	5950	3692	3454	FYCO1	3	45917899	45995824	-	8895	protein_coding	FYVE and coiled-coil domain containing 1 [Source:HGNC Symbol;Acc:HGNC:14673]	-
ENSG00000114554	3189	3889	5456	2498	2613	2271	3661	2592	2412	PLXNA1	3	126988594	127037392	+	10944	protein_coding	plexin A1 [Source:HGNC Symbol;Acc:HGNC:9099]	-
ENSG00000109686	2923	3997	4972	1994	2629	2134	3575	2601	2228	SH3D19	4	151102751	151325632	-	7789	protein_coding	SH3 domain containing 19 [Source:HGNC Symbol;Acc:HGNC:30418]	-
ENSG00000099817	3282	4815	4224	4772	2263	2476	2903	2575	3851	POLR2E	19	1086579	1095380	-	4865	protein_coding	RNA polymerase II subunit E [Source:HGNC Symbol;Acc:HGNC:9192]	-
ENSG00000131171	4169	5063	4642	3417	2439	2644	3228	2070	3791	SH3BGRL	X	81201943	81298547	+	2304	protein_coding	SH3 domain binding glutamate rich protein like [Source:HGNC Symbol;Acc:HGNC:10823]	-
ENSG00000172725	3308	4826	4552	4874	2308	2487	2969	2381	3783	CORO1B	11	67435510	67443821	-	5327	protein_coding	coronin 1B [Source:HGNC Symbol;Acc:HGNC:2253]	-
ENSG00000125304	3327	3702	4267	3016	2820	2443	3721	2862	3364	TM9SF2	13	99446311	99564006	+	5524	protein_coding	transmembrane 9 superfamily member 2 [Source:HGNC Symbol;Acc:HGNC:11865]	-
ENSG00000185630	3182	3563	5415	2625	2904	2509	4116	2807	2921	PBX1	1	164555584	164899296	+	21249	protein_coding	PBX homeobox 1 [Source:HGNC Symbol;Acc:HGNC:8632]	Homeobox
ENSG00000135842	3224	2910	4801	2908	4069	3730	4642	3234	2972	FAM129A	1	184790724	184974550	-	8372	protein_coding	family with sequence similarity 129 member A [Source:HGNC Symbol;Acc:HGNC:16784]	-
ENSG00000106263	2948	4457	4507	4447	2408	2705	3347	2738	3715	EIF3B	7	2354086	2380745	+	8998	protein_coding	eukaryotic translation initiation factor 3 subunit B [Source:HGNC Symbol;Acc:HGNC:3280]	-
ENSG00000101294	2693	4118	4227	4499	2302	2460	3218	2560	3484	HM13	20	31514410	31577923	+	10805	protein_coding	histocompatibility minor 13 [Source:HGNC Symbol;Acc:HGNC:16435]	-
ENSG00000171862	2849	3710	4515	3229	2901	2777	4323	3105	3923	PTEN	10	87863113	87971930	+	11581	protein_coding	phosphatase and tensin homolog [Source:HGNC Symbol;Acc:HGNC:9588]	-
ENSG00000204256	3007	3903	4491	3758	2876	2840	3557	2606	3083	BRD2	6	32968660	32981505	+	7337	protein_coding	bromodomain containing 2 [Source:HGNC Symbol;Acc:HGNC:1103]	-
ENSG00000146648	3017	2893	4904	2149	3704	2766	4812	3481	2490	EGFR	7	55019021	55211628	+	12521	protein_coding	epidermal growth factor receptor [Source:HGNC Symbol;Acc:HGNC:3236]	-
ENSG00000057019	2570	2813	4526	2727	3562	2598	5194	3886	3295	DCBLD2	3	98795941	98901689	-	11274	protein_coding	discoidin, CUB and LCCL domain containing 2 [Source:HGNC Symbol;Acc:HGNC:24627]	-
ENSG00000166681	2990	4526	3608	4706	2301	2652	3034	3082	4642	BEX3	X	103376340	103378077	+	1080	protein_coding	brain expressed X-linked 3 [Source:HGNC Symbol;Acc:HGNC:13388]	-
ENSG00000100129	3511	4621	5078	3710	2822	2769	3873	2952	3864	EIF3L	22	37848868	37889407	+	4296	protein_coding	eukaryotic translation initiation factor 3 subunit L [Source:HGNC Symbol;Acc:HGNC:18138]	-
ENSG00000126777	3634	3779	5592	2889	3409	3218	4769	3154	3587	KTN1	14	55559072	55701526	+	17575	protein_coding	kinectin 1 [Source:HGNC Symbol;Acc:HGNC:6467]	-
ENSG00000123989	2943	3392	3783	4654	2285	2404	3020	2346	3186	CHPF	2	219538947	219543787	-	3354	protein_coding	chondroitin polymerizing factor [Source:HGNC Symbol;Acc:HGNC:24291]	-
ENSG00000167522	2741	3246	4395	3034	3582	3367	3734	2865	2472	ANKRD11	16	89267619	89490561	-	19538	protein_coding	ankyrin repeat domain 11 [Source:HGNC Symbol;Acc:HGNC:21316]	-
ENSG00000119938	2519	3303	3627	2572	2327	2448	2793	1905	2781	PPP1R3C	10	91628442	91633054	-	2524	protein_coding	protein phosphatase 1 regulatory subunit 3C [Source:HGNC Symbol;Acc:HGNC:9293]	-
ENSG00000168785	3172	4068	4858	3553	3241	3172	4144	3065	3456	TSPAN5	4	98470367	98658629	-	7430	protein_coding	tetraspanin 5 [Source:HGNC Symbol;Acc:HGNC:17753]	-
ENSG00000177733	3184	4227	4146	3286	2439	2652	3124	2298	3284	HNRNPA0	5	137745651	137754376	-	8726	protein_coding	heterogeneous nuclear ribonucleoprotein A0 [Source:HGNC Symbol;Acc:HGNC:5030]	-
ENSG00000138029	3402	3903	4079	4113	2941	3176	4051	2953	4162	HADHB	2	26243170	26290468	+	4280	protein_coding	hydroxyacyl-CoA dehydrogenase trifunctional multienzyme complex subunit beta [Source:HGNC Symbol;Acc:HGNC:4803]	-
ENSG00000188643	2855	4128	3469	5062	2141	2435	2479	2136	3515	S100A16	1	153606886	153613145	-	1701	protein_coding	S100 calcium binding protein A16 [Source:HGNC Symbol;Acc:HGNC:20441]	-
ENSG00000127483	3407	3766	5105	2870	3069	3020	4288	3033	3240	HP1BP3	1	20742661	20787323	-	7442	protein_coding	heterochromatin protein 1 binding protein 3 [Source:HGNC Symbol;Acc:HGNC:24973]	-
ENSG00000084652	2725	3232	4266	3616	2752	2910	3749	2637	3031	TXLNA	1	32179686	32198285	+	5103	protein_coding	taxilin alpha [Source:HGNC Symbol;Acc:HGNC:30685]	-
ENSG00000109861	2628	3037	3272	3340	2285	2406	2590	2403	2970	CTSC	11	88293592	88337787	-	11421	protein_coding	cathepsin C [Source:HGNC Symbol;Acc:HGNC:2528]	-
ENSG00000065154	2910	3568	3888	3620	2638	2369	3877	2815	3993	OAT	10	124397303	124418976	-	3388	protein_coding	ornithine aminotransferase [Source:HGNC Symbol;Acc:HGNC:8091]	-
ENSG00000169564	2872	3808	4393	3617	2415	2298	3287	2502	2977	PCBP1	2	70087454	70089203	+	1750	protein_coding	poly(rC) binding protein 1 [Source:HGNC Symbol;Acc:HGNC:8647]	-
ENSG00000172346	3409	5065	4805	5264	2780	2592	2955	2398	3541	CSDC2	22	41560763	41577741	+	3250	protein_coding	cold shock domain containing C2 [Source:HGNC Symbol;Acc:HGNC:30359]	CSD
ENSG00000139112	3256	3711	3972	3855	2623	3101	3245	2618	3489	GABARAPL1	12	10212458	10223130	+	4086	protein_coding	GABA type A receptor associated protein like 1 [Source:HGNC Symbol;Acc:HGNC:4068]	-
ENSG00000103485	2732	3931	3914	4794	2428	2653	3675	2929	4538	QPRT	16	29679008	29698699	+	3642	protein_coding	quinolinate phosphoribosyltransferase [Source:HGNC Symbol;Acc:HGNC:9755]	-
ENSG00000099875	2395	3428	4003	4486	3525	4309	3964	3101	3778	MKNK2	19	2037465	2051244	-	5221	protein_coding	MAP kinase interacting serine/threonine kinase 2 [Source:HGNC Symbol;Acc:HGNC:7111]	-
ENSG00000105270	3408	3861	5516	3455	3363	2533	4559	3528	2555	CLIP3	19	36014660	36033343	-	3772	protein_coding	CAP-Gly domain containing linker protein 3 [Source:HGNC Symbol;Acc:HGNC:24314]	-
ENSG00000000971	2726	3052	3612	3797	3372	3302	4482	3425	4120	CFH	1	196651878	196747504	+	8145	protein_coding	complement factor H [Source:HGNC Symbol;Acc:HGNC:4883]	-
ENSG00000115993	3599	3498	5348	2504	3135	2623	4340	2849	3011	TRAK2	2	201377207	201451579	-	7595	protein_coding	trafficking kinesin protein 2 [Source:HGNC Symbol;Acc:HGNC:13206]	-
ENSG00000042493	3446	5421	4306	5883	2316	2760	2964	2436	4088	CAPG	2	85394748	85418432	-	2607	protein_coding	capping actin protein, gelsolin like [Source:HGNC Symbol;Acc:HGNC:1474]	-
ENSG00000196498	3077	3473	5095	2612	2621	2159	4460	3158	2378	NCOR2	12	124324415	124567589	-	13975	protein_coding	nuclear receptor corepressor 2 [Source:HGNC Symbol;Acc:HGNC:7673]	MYB
ENSG00000078618	2710	3112	3950	4100	3129	3033	4311	3159	3757	NRDC	1	51789191	51878937	-	6773	protein_coding	nardilysin convertase [Source:HGNC Symbol;Acc:HGNC:7995]	-
ENSG00000136758	2967	3324	3943	3083	3038	2714	4006	2768	3277	YME1L1	10	27110112	27155266	-	7335	protein_coding	YME1 like 1 ATPase [Source:HGNC Symbol;Acc:HGNC:12843]	-
ENSG00000265808	2779	2725	3740	3580	3279	2798	4240	3512	3769	SEC22B	1	120150898	120176515	-	9034	protein_coding	SEC22 homolog B, vesicle trafficking protein (gene/pseudogene) [Source:HGNC Symbol;Acc:HGNC:10700]	-
ENSG00000118689	3252	3210	4899	2179	2887	2323	4302	2946	2885	FOXO3	6	108559835	108684774	+	7721	protein_coding	forkhead box O3 [Source:HGNC Symbol;Acc:HGNC:3821]	Fork
ENSG00000159377	3433	4325	4226	5064	2019	2393	3121	2616	4131	PSMB4	1	151399534	151401944	+	2158	protein_coding	proteasome subunit beta 4 [Source:HGNC Symbol;Acc:HGNC:9541]	-
ENSG00000084623	3180	4536	4250	5294	2752	2986	3293	2849	4368	EIF3I	1	32221928	32231604	+	1725	protein_coding	eukaryotic translation initiation factor 3 subunit I [Source:HGNC Symbol;Acc:HGNC:3272]	-
ENSG00000019991	1801	1732	3047	1998	3534	2678	4612	3386	2630	HGF	7	81699008	81770438	-	9817	protein_coding	hepatocyte growth factor [Source:HGNC Symbol;Acc:HGNC:4893]	-
ENSG00000100968	3219	4899	4774	3903	2180	2459	3589	2429	3636	NFATC4	14	24365673	24379604	+	8437	protein_coding	nuclear factor of activated T cells 4 [Source:HGNC Symbol;Acc:HGNC:7778]	RHD
ENSG00000150403	3503	4627	5267	3195	2598	2620	3728	2775	3578	TMCO3	13	113490995	113554590	+	10407	protein_coding	transmembrane and coiled-coil domains 3 [Source:HGNC Symbol;Acc:HGNC:20329]	-
ENSG00000109111	2518	3413	4050	3260	2843	2722	3687	3026	2729	SUPT6H	17	28662091	28702684	+	10620	protein_coding	SPT6 homolog, histone chaperone [Source:HGNC Symbol;Acc:HGNC:11470]	-
ENSG00000012822	3773	5084	5092	3779	2615	2921	3310	2645	3288	CALCOCO1	12	53708517	53727745	-	8898	protein_coding	calcium binding and coiled-coil domain 1 [Source:HGNC Symbol;Acc:HGNC:29306]	-
ENSG00000132589	3163	4776	4299	4782	2300	2662	3008	2585	4080	FLOT2	17	28879335	28897679	-	3336	protein_coding	flotillin 2 [Source:HGNC Symbol;Acc:HGNC:3758]	-
ENSG00000007168	2728	3290	4047	3006	3302	2838	4341	3093	3075	PAFAH1B1	17	2593210	2685615	+	8127	protein_coding	platelet activating factor acetylhydrolase 1b regulatory subunit 1 [Source:HGNC Symbol;Acc:HGNC:8574]	-
ENSG00000135624	2716	4294	3629	4737	2443	2841	2889	2442	3801	CCT7	2	73233420	73253021	+	3591	protein_coding	chaperonin containing TCP1 subunit 7 [Source:HGNC Symbol;Acc:HGNC:1622]	-
ENSG00000233608	3161	4406	4324	4900	2504	2499	3467	2821	4379	TWIST2	2	238848032	238910543	+	1878	protein_coding	twist family bHLH transcription factor 2 [Source:HGNC Symbol;Acc:HGNC:20670]	bHLH
ENSG00000189060	2517	3421	3043	4340	3260	3756	3810	2981	3768	H1F0	22	37805093	37807436	+	2344	protein_coding	H1 histone family member 0 [Source:HGNC Symbol;Acc:HGNC:4714]	-
ENSG00000100813	2864	3647	3784	3475	2357	2515	3573	2543	3078	ACIN1	14	23058564	23095614	-	9110	protein_coding	apoptotic chromatin condensation inducer 1 [Source:HGNC Symbol;Acc:HGNC:17066]	-
ENSG00000140682	3095	4101	4601	3609	1988	1900	2688	1891	2643	TGFB1I1	16	31471585	31477960	+	5403	protein_coding	transforming growth factor beta 1 induced transcript 1 [Source:HGNC Symbol;Acc:HGNC:11767]	-
ENSG00000055070	3242	3959	4058	4154	2615	2683	3089	2337	3614	SZRD1	1	16352575	16398145	+	4747	protein_coding	SUZ RNA binding domain containing 1 [Source:HGNC Symbol;Acc:HGNC:30232]	-
ENSG00000135679	2454	2850	3613	2568	2549	2523	3322	2330	2618	MDM2	12	68808176	68850686	+	13284	protein_coding	MDM2 proto-oncogene [Source:HGNC Symbol;Acc:HGNC:6973]	-
ENSG00000183291	3652	3417	3958	3496	2750	2665	3700	2631	3993	SELENOF	1	86862445	86914424	-	2201	protein_coding	selenoprotein F [Source:HGNC Symbol;Acc:HGNC:17705]	-
ENSG00000008952	3367	3263	4579	2576	2891	2527	4295	2994	3481	SEC62	3	169966635	169998373	+	7928	protein_coding	SEC62 homolog, preprotein translocation factor [Source:HGNC Symbol;Acc:HGNC:11846]	-
ENSG00000143742	2817	3513	3580	3869	2651	2754	3421	2711	3969	SRP9	1	225777813	225790466	+	1728	protein_coding	signal recognition particle 9 [Source:HGNC Symbol;Acc:HGNC:11304]	-
ENSG00000196411	2400	4194	4443	3116	2010	2104	2915	2538	2723	EPHB4	7	100802565	100827521	-	6435	protein_coding	EPH receptor B4 [Source:HGNC Symbol;Acc:HGNC:3395]	-
ENSG00000161714	3430	4732	5261	4167	2755	2780	3364	2502	3388	PLCD3	17	45108967	45133354	-	6740	protein_coding	phospholipase C delta 3 [Source:HGNC Symbol;Acc:HGNC:9061]	-
ENSG00000110958	2985	3934	4295	3718	2359	2418	3312	2513	3336	PTGES3	12	56663341	56688408	-	3399	protein_coding	prostaglandin E synthase 3 [Source:HGNC Symbol;Acc:HGNC:16049]	-
ENSG00000148337	2870	4396	4392	3747	2392	2441	3441	2501	3177	CIZ1	9	128166064	128204383	-	6993	protein_coding	CDKN1A interacting zinc finger protein 1 [Source:HGNC Symbol;Acc:HGNC:16744]	Others
ENSG00000160007	2720	3393	4692	2727	3338	2977	4314	2942	2764	ARHGAP35	19	46918676	47005077	+	11245	protein_coding	Rho GTPase activating protein 35 [Source:HGNC Symbol;Acc:HGNC:4591]	-
ENSG00000124783	2206	2565	3341	2739	2406	2201	3250	2448	3001	SSR1	6	7268306	7347446	-	11349	protein_coding	signal sequence receptor subunit 1 [Source:HGNC Symbol;Acc:HGNC:11323]	-
ENSG00000118985	2792	2889	3954	3440	3673	3402	4418	3203	3901	ELL2	5	95885098	95962071	-	7328	protein_coding	elongation factor for RNA polymerase II 2 [Source:HGNC Symbol;Acc:HGNC:17064]	-
ENSG00000254999	3463	4252	4094	4243	2354	2592	3066	2607	4142	BRK1	3	10115592	10127190	+	1233	protein_coding	BRICK1, SCAR/WAVE actin nucleating complex subunit [Source:HGNC Symbol;Acc:HGNC:23057]	-
ENSG00000159069	3003	4611	4358	4050	1900	2208	2490	1990	3333	FBXW5	9	136940435	136944696	-	3252	protein_coding	F-box and WD repeat domain containing 5 [Source:HGNC Symbol;Acc:HGNC:13613]	-
ENSG00000075426	2748	2846	4511	3642	4054	3389	4573	3243	3265	FOSL2	2	28392448	28417312	+	7157	protein_coding	FOS like 2, AP-1 transcription factor subunit [Source:HGNC Symbol;Acc:HGNC:3798]	TF_bZIP
ENSG00000102401	2831	3097	3541	2921	2701	2661	4190	2980	3294	ARMCX3	X	101622797	101627843	+	4239	protein_coding	armadillo repeat containing X-linked 3 [Source:HGNC Symbol;Acc:HGNC:24065]	-
ENSG00000104870	3957	6304	4931	3660	1619	2275	2561	1829	3417	FCGRT	19	49506816	49526333	+	4173	protein_coding	Fc fragment of IgG receptor and transporter [Source:HGNC Symbol;Acc:HGNC:3621]	-
ENSG00000164096	3455	4092	3774	3679	2359	2525	2998	2203	3580	C4orf3	4	119296419	119304445	-	3148	protein_coding	chromosome 4 open reading frame 3 [Source:HGNC Symbol;Acc:HGNC:19225]	-
ENSG00000033100	2635	3401	3675	3286	2116	2038	3416	2560	3058	CHPF2	7	151232489	151238827	+	4205	protein_coding	chondroitin polymerizing factor 2 [Source:HGNC Symbol;Acc:HGNC:29270]	-
ENSG00000213585	2656	3260	3439	4197	2772	2523	3653	2844	3764	VDAC1	5	133971915	134005133	-	3163	protein_coding	voltage dependent anion channel 1 [Source:HGNC Symbol;Acc:HGNC:12669]	-
ENSG00000133657	2579	2139	4184	1809	3698	2405	5360	3157	2573	ATP13A3	3	194402672	194498364	-	13254	protein_coding	ATPase 13A3 [Source:HGNC Symbol;Acc:HGNC:24113]	-
ENSG00000164040	2904	3457	3808	3317	2364	2546	3650	2494	3645	PGRMC2	4	128269237	128288829	-	4626	protein_coding	progesterone receptor membrane component 2 [Source:HGNC Symbol;Acc:HGNC:16089]	-
ENSG00000109472	3190	4229	4378	2376	2159	2093	3001	2120	3076	CPE	4	165361194	165498320	+	2958	protein_coding	carboxypeptidase E [Source:HGNC Symbol;Acc:HGNC:2303]	-
ENSG00000134440	2465	2824	3270	2996	3015	3163	2999	2298	2699	NARS	18	57600656	57622213	-	4089	protein_coding	asparaginyl-tRNA synthetase [Source:HGNC Symbol;Acc:HGNC:7643]	-
ENSG00000088888	2619	3699	4460	3381	3083	2626	3952	2900	2629	MAVS	20	3846799	3876123	+	11771	protein_coding	mitochondrial antiviral signaling protein [Source:HGNC Symbol;Acc:HGNC:29233]	-
ENSG00000008710	2489	2735	4335	2143	3316	2496	3516	2619	1869	PKD1	16	2088710	2135898	-	18532	protein_coding	polycystin 1, transient receptor potential channel interacting [Source:HGNC Symbol;Acc:HGNC:9008]	-
ENSG00000102804	3171	3544	4298	2867	2754	2653	3386	2535	2882	TSC22D1	13	44432143	44577147	-	8586	protein_coding	TSC22 domain family member 1 [Source:HGNC Symbol;Acc:HGNC:16826]	TSC22
ENSG00000168807	2630	2877	4616	2511	3293	2545	4817	3333	2908	SNTB2	16	69187129	69309052	+	9875	protein_coding	syntrophin beta 2 [Source:HGNC Symbol;Acc:HGNC:11169]	-
ENSG00000137509	3101	3866	4168	4014	2554	2833	4073	2875	3897	PRCP	11	82823502	82970584	-	12798	protein_coding	prolylcarboxypeptidase [Source:HGNC Symbol;Acc:HGNC:9344]	-
ENSG00000134369	2780	3056	4758	2151	3211	2483	3935	2967	2063	NAV1	1	201622885	201826969	+	22453	protein_coding	neuron navigator 1 [Source:HGNC Symbol;Acc:HGNC:15989]	-
ENSG00000172809	3521	4835	3475	5387	1564	2631	2528	2665	4507	RPL38	17	74203582	74210655	+	3829	protein_coding	ribosomal protein L38 [Source:HGNC Symbol;Acc:HGNC:10349]	-
ENSG00000121064	3604	4899	5011	3474	2323	2712	3387	2419	3742	SCPEP1	17	56978105	57006768	+	3853	protein_coding	serine carboxypeptidase 1 [Source:HGNC Symbol;Acc:HGNC:29507]	-
ENSG00000112308	2688	3045	3978	2785	2905	2458	3399	2578	3008	C6orf62	6	24704861	24720836	-	4134	protein_coding	chromosome 6 open reading frame 62 [Source:HGNC Symbol;Acc:HGNC:20998]	-
ENSG00000119487	2900	3793	4273	3936	2354	2598	3438	2560	3724	MAPKAP1	9	125437393	125707234	-	6741	protein_coding	mitogen-activated protein kinase associated protein 1 [Source:HGNC Symbol;Acc:HGNC:18752]	-
ENSG00000116288	3039	4053	3669	5098	2037	2612	2782	2303	4155	PARK7	1	7954291	7985505	+	2397	protein_coding	Parkinsonism associated deglycase [Source:HGNC Symbol;Acc:HGNC:16369]	-
ENSG00000136378	3413	4763	5424	2539	2175	1927	2823	1791	2177	ADAMTS7	15	78759203	78811431	-	7730	protein_coding	ADAM metallopeptidase with thrombospondin type 1 motif 7 [Source:HGNC Symbol;Acc:HGNC:223]	-
ENSG00000152601	2792	2669	4111	2387	3499	2721	4089	2698	3037	MBNL1	3	152243828	152465780	+	9989	protein_coding	muscleblind like splicing regulator 1 [Source:HGNC Symbol;Acc:HGNC:6923]	-
ENSG00000167193	2823	3323	4075	2792	2820	2511	3862	2800	3153	CRK	17	1420689	1463162	-	4090	protein_coding	CRK proto-oncogene, adaptor protein [Source:HGNC Symbol;Acc:HGNC:2362]	-
ENSG00000179820	3417	4361	6041	3202	2861	2438	3681	2655	2563	MYADM	19	53866223	53876437	+	3675	protein_coding	myeloid associated differentiation marker [Source:HGNC Symbol;Acc:HGNC:7544]	-
ENSG00000123159	2427	3497	3301	4136	1985	2262	2580	2292	3301	GIPC1	19	14477760	14496149	-	4440	protein_coding	GIPC PDZ domain containing family member 1 [Source:HGNC Symbol;Acc:HGNC:1226]	-
ENSG00000072778	2489	4114	3595	4899	2465	2953	3044	2465	3686	ACADVL	17	7217125	7225273	+	4865	protein_coding	acyl-CoA dehydrogenase very long chain [Source:HGNC Symbol;Acc:HGNC:92]	-
ENSG00000169180	2547	3497	4171	3167	2728	2583	3608	2543	2920	XPO6	16	28097979	28211920	-	7065	protein_coding	exportin 6 [Source:HGNC Symbol;Acc:HGNC:19733]	-
ENSG00000168066	2572	3429	3942	3100	2515	2482	3453	2508	2547	SF1	11	64764606	64778786	-	5972	protein_coding	splicing factor 1 [Source:HGNC Symbol;Acc:HGNC:12950]	-
ENSG00000110492	3590	5507	4173	3752	1450	1787	2274	1714	3439	MDK	11	46380756	46383837	+	2196	protein_coding	midkine [Source:HGNC Symbol;Acc:HGNC:6972]	-
ENSG00000119689	2844	3649	3821	4411	2867	3188	3671	2970	3792	DLST	14	74881891	74903745	+	4550	protein_coding	dihydrolipoamide S-succinyltransferase [Source:HGNC Symbol;Acc:HGNC:2911]	-
ENSG00000244509	2439	3447	3959	3715	2507	2598	2839	2208	2999	APOBEC3C	22	39014083	39020352	+	2818	protein_coding	apolipoprotein B mRNA editing enzyme catalytic subunit 3C [Source:HGNC Symbol;Acc:HGNC:17353]	-
ENSG00000169223	2508	3791	3302	4889	2360	2529	2806	2278	3859	LMAN2	5	177331562	177351852	-	2357	protein_coding	lectin, mannose binding 2 [Source:HGNC Symbol;Acc:HGNC:16986]	-
ENSG00000163069	2951	3142	3998	2958	2751	2447	3853	2726	3318	SGCB	4	52020706	52038482	-	4541	protein_coding	sarcoglycan beta [Source:HGNC Symbol;Acc:HGNC:10806]	-
ENSG00000124299	3205	4360	4195	3623	1933	2100	2861	2055	3419	PEPD	19	33386950	33521794	-	4157	protein_coding	peptidase D [Source:HGNC Symbol;Acc:HGNC:8840]	-
ENSG00000147649	2805	2811	4002	2332	3040	2647	4359	3102	3160	MTDH	8	97644179	97728770	+	6391	protein_coding	metadherin [Source:HGNC Symbol;Acc:HGNC:29608]	-
ENSG00000117868	3080	3458	4392	2667	2854	2656	3900	2738	3118	ESYT2	7	158730995	158830253	-	7098	protein_coding	extended synaptotagmin 2 [Source:HGNC Symbol;Acc:HGNC:22211]	-
ENSG00000087303	2308	1823	4115	2231	3657	2481	5000	3800	2426	NID2	14	52004803	52069228	-	6392	protein_coding	nidogen 2 [Source:HGNC Symbol;Acc:HGNC:13389]	-
ENSG00000141279	2540	2909	3984	2923	2601	2399	4575	2992	3309	NPEPPS	17	47522942	47623276	+	11514	protein_coding	aminopeptidase puromycin sensitive [Source:HGNC Symbol;Acc:HGNC:7900]	-
ENSG00000090060	3068	3418	4306	2711	2538	2331	3792	2763	3065	PAPOLA	14	96501433	96567111	+	12766	protein_coding	poly(A) polymerase alpha [Source:HGNC Symbol;Acc:HGNC:14981]	-
ENSG00000137177	2368	3038	4021	2790	2876	2451	3883	3090	2640	KIF13A	6	17759183	17987623	-	11126	protein_coding	kinesin family member 13A [Source:HGNC Symbol;Acc:HGNC:14566]	-
ENSG00000134871	1906	2851	3638	1450	1162	1173	1780	1387	1450	COL4A2	13	110305812	110513209	+	19293	protein_coding	collagen type IV alpha 2 chain [Source:HGNC Symbol;Acc:HGNC:2203]	-
ENSG00000123091	3444	3320	4612	2612	2562	2343	3876	2709	3644	RNF11	1	51236271	51273455	+	3122	protein_coding	ring finger protein 11 [Source:HGNC Symbol;Acc:HGNC:10056]	-
ENSG00000148730	3178	4173	5561	3005	2674	2443	4203	2989	2986	EIF4EBP2	10	70404379	70428618	+	7257	protein_coding	eukaryotic translation initiation factor 4E binding protein 2 [Source:HGNC Symbol;Acc:HGNC:3289]	-
ENSG00000129925	3015	4297	4310	3667	1996	2217	2921	2093	3201	TMEM8A	16	370773	387113	-	4447	protein_coding	transmembrane protein 8A [Source:HGNC Symbol;Acc:HGNC:17205]	-
ENSG00000188042	2484	2957	3607	3829	3465	3321	5107	3256	4590	ARL4C	2	234493041	234497053	-	4013	protein_coding	ADP ribosylation factor like GTPase 4C [Source:HGNC Symbol;Acc:HGNC:698]	-
ENSG00000104549	2843	2438	3140	3071	2844	2316	3857	3295	3113	SQLE	8	124998497	125022283	+	4305	protein_coding	squalene epoxidase [Source:HGNC Symbol;Acc:HGNC:11279]	-
ENSG00000136628	1899	2187	2697	3537	3616	3835	3382	2790	2803	EPRS	1	219968601	220046658	-	5450	protein_coding	glutamyl-prolyl-tRNA synthetase [Source:HGNC Symbol;Acc:HGNC:3418]	-
ENSG00000113580	2245	2783	3882	2078	2948	2618	3731	2767	2420	NR3C1	5	143277931	143435512	-	9172	protein_coding	nuclear receptor subfamily 3 group C member 1 [Source:HGNC Symbol;Acc:HGNC:7978]	ESR-like
ENSG00000150961	2127	2528	3495	2271	2422	1845	3556	2749	2367	SEC24D	4	118722823	118838683	-	9920	protein_coding	SEC24 homolog D, COPII coat complex component [Source:HGNC Symbol;Acc:HGNC:10706]	-
ENSG00000214548	2179	2431	2063	2644	2226	2472	4049	2754	2640	MEG3	14	100779410	100861031	+	23224	lincRNA	maternally expressed 3 [Source:HGNC Symbol;Acc:HGNC:14575]	-
ENSG00000159202	2681	3895	3944	3732	2507	2574	3191	2349	3301	UBE2Z	17	48908369	48929056	+	5753	protein_coding	ubiquitin conjugating enzyme E2 Z [Source:HGNC Symbol;Acc:HGNC:25847]	-
ENSG00000122729	2780	2927	3987	2783	2716	2493	3665	2918	3174	ACO1	9	32384603	32454769	+	7555	protein_coding	aconitase 1 [Source:HGNC Symbol;Acc:HGNC:117]	-
ENSG00000154175	3443	3796	5885	1732	3048	2288	3939	2456	2184	ABI3BP	3	100749156	100993515	-	10978	protein_coding	ABI family member 3 binding protein [Source:HGNC Symbol;Acc:HGNC:17265]	-
ENSG00000111481	2356	3674	3635	4024	2166	2461	2695	2219	3622	COPZ1	12	54301202	54351849	+	3901	protein_coding	coatomer protein complex subunit zeta 1 [Source:HGNC Symbol;Acc:HGNC:2243]	-
ENSG00000135111	2142	3011	3981	2177	2201	1954	3877	2753	2669	TBX3	12	114670254	114684164	-	5950	protein_coding	T-box 3 [Source:HGNC Symbol;Acc:HGNC:11602]	T-box
ENSG00000108819	2711	3868	4723	3488	2069	2120	3196	2215	2826	PPP1R9B	17	50133735	50150630	-	4298	protein_coding	protein phosphatase 1 regulatory subunit 9B [Source:HGNC Symbol;Acc:HGNC:9298]	-
ENSG00000017797	3216	4159	5018	3100	2610	2583	3536	2529	3010	RALBP1	18	9475009	9538116	+	8043	protein_coding	ralA binding protein 1 [Source:HGNC Symbol;Acc:HGNC:9841]	-
ENSG00000160213	3337	4021	3356	4491	2063	2336	3046	2499	4065	CSTB	21	43772511	43776445	-	3935	protein_coding	cystatin B [Source:HGNC Symbol;Acc:HGNC:2482]	-
ENSG00000116584	2104	2825	3160	3967	4087	4470	3103	2185	2370	ARHGEF2	1	155946851	156007070	-	9135	protein_coding	Rho/Rac guanine nucleotide exchange factor 2 [Source:HGNC Symbol;Acc:HGNC:682]	-
ENSG00000147872	2872	3475	3377	5253	3853	4394	5187	3033	4935	PLIN2	9	19108375	19149290	-	5086	protein_coding	perilipin 2 [Source:HGNC Symbol;Acc:HGNC:248]	-
ENSG00000184900	2985	3465	3750	3803	2272	2287	3124	2448	3578	SUMO3	21	44805617	44818779	-	2732	protein_coding	small ubiquitin-like modifier 3 [Source:HGNC Symbol;Acc:HGNC:11124]	-
ENSG00000183283	3435	3969	4328	3337	2349	2405	3416	2589	3658	DAZAP2	12	51238292	51271362	+	5731	protein_coding	DAZ associated protein 2 [Source:HGNC Symbol;Acc:HGNC:2684]	-
ENSG00000131653	2983	4056	4782	3808	2385	2551	3538	2431	3426	TRAF7	16	2155698	2178129	+	4489	protein_coding	TNF receptor associated factor 7 [Source:HGNC Symbol;Acc:HGNC:20456]	-
ENSG00000083312	2773	2434	4477	1928	3062	2354	4612	3135	2719	TNPO1	5	72816312	72916733	+	11977	protein_coding	transportin 1 [Source:HGNC Symbol;Acc:HGNC:6401]	-
ENSG00000205339	2564	2504	3773	2756	2962	2645	4344	3038	3195	IPO7	11	9384622	9448126	+	7245	protein_coding	importin 7 [Source:HGNC Symbol;Acc:HGNC:9852]	-
ENSG00000120742	2624	3222	3462	2939	2348	2237	2818	2243	3010	SERP1	3	150541994	150603228	-	5747	protein_coding	stress associated endoplasmic reticulum protein 1 [Source:HGNC Symbol;Acc:HGNC:10759]	-
ENSG00000006451	2875	3180	3609	3991	3498	3588	3542	2389	3372	RALA	7	39623483	39708124	+	3665	protein_coding	RAS like proto-oncogene A [Source:HGNC Symbol;Acc:HGNC:9839]	-
ENSG00000177239	2465	3686	3419	4386	2272	2512	2846	2017	3084	MAN1B1	9	137086927	137109187	+	8331	protein_coding	mannosidase alpha class 1B member 1 [Source:HGNC Symbol;Acc:HGNC:6823]	-
ENSG00000112992	2937	3167	4348	2355	2667	2315	4333	2754	2914	NNT	5	43602692	43707405	+	8245	protein_coding	nicotinamide nucleotide transhydrogenase [Source:HGNC Symbol;Acc:HGNC:7863]	-
ENSG00000073712	2494	2785	3609	2104	2267	2063	2994	2042	2651	FERMT2	14	52857268	52952435	-	8510	protein_coding	fermitin family member 2 [Source:HGNC Symbol;Acc:HGNC:15767]	-
ENSG00000178035	2262	3616	3592	4931	2569	2951	3043	2456	3892	IMPDH2	3	49024325	49029408	-	2773	protein_coding	inosine monophosphate dehydrogenase 2 [Source:HGNC Symbol;Acc:HGNC:6053]	-
ENSG00000114416	2781	3645	4157	3856	2992	3225	3793	2801	3629	FXR1	3	180868141	180982753	+	12054	protein_coding	FMR1 autosomal homolog 1 [Source:HGNC Symbol;Acc:HGNC:4023]	-
ENSG00000128656	2775	3051	3489	3707	2729	2820	3405	2868	3390	CHN1	2	174799363	175005369	-	4971	protein_coding	chimerin 1 [Source:HGNC Symbol;Acc:HGNC:1943]	-
ENSG00000147010	3403	4122	5020	2789	2663	2497	3215	2046	2782	SH3KBP1	X	19533975	19887601	-	5780	protein_coding	SH3 domain containing kinase binding protein 1 [Source:HGNC Symbol;Acc:HGNC:13867]	-
ENSG00000105220	2276	3034	3539	4549	2473	2256	3690	3109	3486	GPI	19	34359480	34402413	+	10680	protein_coding	glucose-6-phosphate isomerase [Source:HGNC Symbol;Acc:HGNC:4458]	-
ENSG00000107223	2858	4483	3309	5363	1799	2333	2316	2072	3980	EDF1	9	136862119	136866286	-	1200	protein_coding	endothelial differentiation related factor 1 [Source:HGNC Symbol;Acc:HGNC:3164]	-
ENSG00000164880	2793	3705	4420	2911	2254	2014	3473	2683	2699	INTS1	7	1470277	1504367	-	9062	protein_coding	integrator complex subunit 1 [Source:HGNC Symbol;Acc:HGNC:24555]	-
ENSG00000175550	2460	4412	3114	5353	1919	2323	2361	2390	3939	DRAP1	11	65919257	65921561	+	1737	protein_coding	DR1 associated protein 1 [Source:HGNC Symbol;Acc:HGNC:3019]	-
ENSG00000039560	3027	2536	4261	3273	4041	3737	4925	3328	3570	RAI14	5	34656237	34832627	+	7687	protein_coding	retinoic acid induced 14 [Source:HGNC Symbol;Acc:HGNC:14873]	-
ENSG00000225733	3392	3707	4809	2693	2840	2614	3752	2517	3272	FGD5-AS1	3	14920347	14948424	-	5131	antisense	FGD5 antisense RNA 1 [Source:HGNC Symbol;Acc:HGNC:40410]	-
ENSG00000182934	2593	3101	3424	3586	2499	2562	3308	2590	2717	SRPRA	11	126262919	126269144	-	4167	protein_coding	SRP receptor subunit alpha [Source:HGNC Symbol;Acc:HGNC:11307]	-
ENSG00000141985	2355	3590	3366	4140	2118	2219	2589	2083	2981	SH3GL1	19	4360370	4400547	-	3685	protein_coding	SH3 domain containing GRB2 like 1, endophilin A2 [Source:HGNC Symbol;Acc:HGNC:10830]	-
ENSG00000165527	2602	3260	3867	2922	2477	2231	3126	2326	2803	ARF6	14	49893092	49897054	+	3865	protein_coding	ADP ribosylation factor 6 [Source:HGNC Symbol;Acc:HGNC:659]	-
ENSG00000124214	2783	3536	4044	3023	2857	2662	3441	2590	3185	STAU1	20	49113339	49188367	-	4094	protein_coding	staufen double-stranded RNA binding protein 1 [Source:HGNC Symbol;Acc:HGNC:11370]	-
ENSG00000162889	3333	4692	5321	4321	2868	2867	3789	2663	4066	MAPKAPK2	1	206684944	206734283	+	4195	protein_coding	mitogen-activated protein kinase-activated protein kinase 2 [Source:HGNC Symbol;Acc:HGNC:6887]	-
ENSG00000114978	3041	3276	4536	2373	2781	2412	3842	2541	3077	MOB1A	2	74152528	74178898	-	6440	protein_coding	MOB kinase activator 1A [Source:HGNC Symbol;Acc:HGNC:16015]	-
ENSG00000156261	2740	3435	3561	3833	2474	2818	3588	2670	3804	CCT8	21	29055805	29073797	-	3341	protein_coding	chaperonin containing TCP1 subunit 8 [Source:HGNC Symbol;Acc:HGNC:1623]	-
ENSG00000141551	2577	3677	3505	3568	2418	2549	3280	2384	2969	CSNK1D	17	82239023	82273731	-	11024	protein_coding	casein kinase 1 delta [Source:HGNC Symbol;Acc:HGNC:2452]	-
ENSG00000147027	2414	2198	3262	2581	3178	2809	4107	3164	3050	TMEM47	X	34627064	34657288	-	4054	protein_coding	transmembrane protein 47 [Source:HGNC Symbol;Acc:HGNC:18515]	-
ENSG00000127314	2931	2856	3615	2852	2840	2631	3585	2277	3126	RAP1B	12	68610839	68671901	+	16942	protein_coding	RAP1B, member of RAS oncogene family [Source:HGNC Symbol;Acc:HGNC:9857]	-
ENSG00000130779	2425	2668	3950	2471	3588	3184	5119	3462	3331	CLIP1	12	122271432	122422632	-	18559	protein_coding	CAP-Gly domain containing linker protein 1 [Source:HGNC Symbol;Acc:HGNC:10461]	-
ENSG00000133872	2895	3633	3811	3285	2294	2398	3074	2256	3087	SARAF	8	30063012	30083208	-	2990	protein_coding	store-operated calcium entry associated regulatory factor [Source:HGNC Symbol;Acc:HGNC:28789]	-
ENSG00000138757	2522	2622	4330	1858	2394	2037	3381	2464	2699	G3BP2	4	75642782	75724525	-	7183	protein_coding	G3BP stress granule assembly factor 2 [Source:HGNC Symbol;Acc:HGNC:30291]	-
ENSG00000087074	2634	3851	3425	4443	2898	3485	2623	1808	2764	PPP1R15A	19	48872392	48876057	+	3093	protein_coding	protein phosphatase 1 regulatory subunit 15A [Source:HGNC Symbol;Acc:HGNC:14375]	-
ENSG00000197635	3229	3750	4518	3044	2522	2566	3781	2649	3292	DPP4	2	161992241	162074542	-	5009	protein_coding	dipeptidyl peptidase 4 [Source:HGNC Symbol;Acc:HGNC:3009]	-
ENSG00000113552	3274	3638	3743	3131	2093	2159	3721	2556	3477	GNPDA1	5	141991749	142013041	-	3961	protein_coding	glucosamine-6-phosphate deaminase 1 [Source:HGNC Symbol;Acc:HGNC:4417]	-
ENSG00000119638	2938	3060	4741	2926	3006	2727	4594	3008	3174	NEK9	14	75079353	75127344	-	10787	protein_coding	NIMA related kinase 9 [Source:HGNC Symbol;Acc:HGNC:18591]	-
ENSG00000060982	1984	2005	2671	2672	3274	2769	3724	2641	2635	BCAT1	12	24810022	24949459	-	11775	protein_coding	branched chain amino acid transaminase 1 [Source:HGNC Symbol;Acc:HGNC:976]	-
ENSG00000167553	2591	2799	3135	4328	2303	2292	2816	2561	3018	TUBA1C	12	49188736	49274603	+	4631	protein_coding	tubulin alpha 1c [Source:HGNC Symbol;Acc:HGNC:20768]	-
ENSG00000189403	3345	4070	3518	3559	2115	2239	2727	2163	3155	HMGB1	13	30456704	30617597	-	7723	protein_coding	high mobility group box 1 [Source:HGNC Symbol;Acc:HGNC:4983]	HMG
ENSG00000171148	2713	4181	4154	4256	2048	2382	2495	1887	3223	TADA3	3	9779860	9793011	-	4234	protein_coding	transcriptional adaptor 3 [Source:HGNC Symbol;Acc:HGNC:19422]	-
ENSG00000189091	2602	3274	3659	3153	2704	2566	3420	2554	2606	SF3B3	16	70523788	70577670	+	12419	protein_coding	splicing factor 3b subunit 3 [Source:HGNC Symbol;Acc:HGNC:10770]	-
ENSG00000136448	2598	3331	3973	3401	2552	2515	3552	2631	2870	NMT1	17	45051610	45109016	+	6669	protein_coding	N-myristoyltransferase 1 [Source:HGNC Symbol;Acc:HGNC:7857]	-
ENSG00000113712	2250	2436	4132	2347	3348	2684	3823	3129	2721	CSNK1A1	5	149492197	149551552	-	7714	protein_coding	casein kinase 1 alpha 1 [Source:HGNC Symbol;Acc:HGNC:2451]	-
ENSG00000153317	2506	2523	4120	1985	3075	2339	4021	2830	2343	ASAP1	8	130052104	130443660	-	8280	protein_coding	ArfGAP with SH3 domain, ankyrin repeat and PH domain 1 [Source:HGNC Symbol;Acc:HGNC:2720]	-
ENSG00000198715	3175	3471	4037	3921	2338	2324	3184	2307	3273	GLMP	1	156290089	156295689	-	3471	protein_coding	glycosylated lysosomal membrane protein [Source:HGNC Symbol;Acc:HGNC:29436]	NCU-G1
ENSG00000013288	2769	3072	4143	2941	2572	2516	3645	2678	2627	MAN2B2	4	6575175	6623362	+	8898	protein_coding	mannosidase alpha class 2B member 2 [Source:HGNC Symbol;Acc:HGNC:29623]	-
ENSG00000198961	2542	2604	4072	1797	2593	2055	4245	2792	2718	PJA2	5	109334709	109409994	-	5217	protein_coding	praja ring finger ubiquitin ligase 2 [Source:HGNC Symbol;Acc:HGNC:17481]	-
ENSG00000170606	2468	2994	3710	3190	2461	2442	3479	2477	3016	HSPA4	5	133051962	133106449	+	5153	protein_coding	heat shock protein family A (Hsp70) member 4 [Source:HGNC Symbol;Acc:HGNC:5237]	-
ENSG00000093010	2963	3979	3871	4052	2184	2332	2465	2159	2942	COMT	22	19941607	19969975	+	5195	protein_coding	catechol-O-methyltransferase [Source:HGNC Symbol;Acc:HGNC:2228]	-
ENSG00000117523	2625	2365	4086	1965	3357	2277	4790	3305	2082	PRRC2C	1	171485551	171593511	+	14173	protein_coding	proline rich coiled-coil 2C [Source:HGNC Symbol;Acc:HGNC:24903]	-
ENSG00000177565	2748	2871	4291	3030	3362	2841	4163	2824	3386	TBL1XR1	3	177019340	177228000	-	11603	protein_coding	transducin beta like 1 X-linked receptor 1 [Source:HGNC Symbol;Acc:HGNC:29529]	-
ENSG00000178952	2696	4230	3844	4873	2223	2549	2591	2107	3572	TUFM	16	28842411	28846408	-	2271	protein_coding	Tu translation elongation factor, mitochondrial [Source:HGNC Symbol;Acc:HGNC:12420]	-
ENSG00000173402	2738	2651	4054	2829	2776	2483	3791	3086	2425	DAG1	3	49468703	49535618	+	6923	protein_coding	dystroglycan 1 [Source:HGNC Symbol;Acc:HGNC:2666]	-
ENSG00000156639	2594	3396	3495	3254	2565	2720	3033	2347	3063	ZFAND3	6	37819499	38154624	+	4036	protein_coding	zinc finger AN1-type containing 3 [Source:HGNC Symbol;Acc:HGNC:18019]	-
ENSG00000112902	2641	2587	4638	1849	2747	1927	4176	2767	2110	SEMA5A	5	9035026	9546075	-	12097	protein_coding	semaphorin 5A [Source:HGNC Symbol;Acc:HGNC:10736]	-
ENSG00000074842	2390	3190	2691	4485	1747	2041	2599	2350	3595	MYDGF	19	4641374	4670370	-	1678	protein_coding	myeloid derived growth factor [Source:HGNC Symbol;Acc:HGNC:16948]	-
ENSG00000132613	3594	3816	4769	2969	2845	2505	3650	2323	2548	MTSS1L	16	70661204	70686066	-	4999	protein_coding	MTSS1L, I-BAR domain containing [Source:HGNC Symbol;Acc:HGNC:25094]	-
ENSG00000159720	2574	3744	3518	3938	2001	2051	2709	2147	3280	ATP6V0D1	16	67438014	67481237	-	8212	protein_coding	ATPase H+ transporting V0 subunit d1 [Source:HGNC Symbol;Acc:HGNC:13724]	-
ENSG00000006042	3139	4495	4404	3444	1786	2300	2813	2199	3158	TMEM98	17	32927910	32945106	+	5187	protein_coding	transmembrane protein 98 [Source:HGNC Symbol;Acc:HGNC:24529]	-
ENSG00000136279	2464	3686	3357	4127	2086	2182	2461	1928	3165	DBNL	7	44044640	44069456	+	12587	protein_coding	drebrin like [Source:HGNC Symbol;Acc:HGNC:2696]	-
ENSG00000086062	2308	2741	3512	2999	2882	2836	3992	2893	3166	B4GALT1	9	33104082	33167356	-	4901	protein_coding	beta-1,4-galactosyltransferase 1 [Source:HGNC Symbol;Acc:HGNC:924]	-
ENSG00000104763	3108	3511	3868	2698	2372	2444	3602	2602	3414	ASAH1	8	18055992	18084998	-	15378	protein_coding	N-acylsphingosine amidohydrolase 1 [Source:HGNC Symbol;Acc:HGNC:735]	-
ENSG00000136731	1980	2393	3588	2494	2881	2540	3881	2952	2672	UGGT1	2	128091200	128195677	+	11349	protein_coding	UDP-glucose glycoprotein glucosyltransferase 1 [Source:HGNC Symbol;Acc:HGNC:15663]	-
ENSG00000009413	2630	2470	4175	1986	3803	2437	5498	3299	2105	REV3L	6	111299028	111483715	-	12425	protein_coding	REV3 like, DNA directed polymerase zeta catalytic subunit [Source:HGNC Symbol;Acc:HGNC:9968]	-
ENSG00000187446	2622	3547	4364	3496	2506	2356	2884	2125	2947	CHP1	15	41230839	41281890	+	3950	protein_coding	calcineurin like EF-hand protein 1 [Source:HGNC Symbol;Acc:HGNC:17433]	-
ENSG00000163956	2426	3916	3096	4065	1887	2126	2469	2158	3016	LRPAP1	4	3503597	3532559	-	11944	protein_coding	LDL receptor related protein associated protein 1 [Source:HGNC Symbol;Acc:HGNC:6701]	-
ENSG00000130522	3078	3854	4263	4284	2471	2418	2992	2599	3728	JUND	19	18279760	18281622	-	1863	protein_coding	JunD proto-oncogene, AP-1 transcription factor subunit [Source:HGNC Symbol;Acc:HGNC:6206]	TF_bZIP
ENSG00000147416	2748	2672	3321	3187	2785	2509	3836	2747	3690	ATP6V1B2	8	20197367	20226819	+	7816	protein_coding	ATPase H+ transporting V1 subunit B2 [Source:HGNC Symbol;Acc:HGNC:854]	-
ENSG00000168398	2614	3550	4627	5013	4277	4325	5376	4316	4696	BDKRB2	14	96204679	96244166	+	6845	protein_coding	bradykinin receptor B2 [Source:HGNC Symbol;Acc:HGNC:1030]	-
ENSG00000109113	2731	4350	3902	4319	1906	2234	2291	1933	3398	RAB34	17	28714281	28718429	-	3325	protein_coding	RAB34, member RAS oncogene family [Source:HGNC Symbol;Acc:HGNC:16519]	-
ENSG00000169554	2839	3056	4787	1979	2907	2510	4201	2831	2930	ZEB2	2	144364364	144524583	-	25058	protein_coding	zinc finger E-box binding homeobox 2 [Source:HGNC Symbol;Acc:HGNC:14881]	zf-C2H2
ENSG00000183801	2801	4302	4726	2829	1873	1958	2497	1773	2583	OLFML1	11	7485388	7511377	+	3436	protein_coding	olfactomedin like 1 [Source:HGNC Symbol;Acc:HGNC:24473]	-
ENSG00000144567	2578	3895	4195	3216	2044	2244	3052	2124	2993	RETREG2	2	219176225	219185479	+	5689	protein_coding	reticulophagy regulator family member 2 [Source:HGNC Symbol;Acc:HGNC:28450]	-
ENSG00000132294	2881	2941	4610	1964	2894	2456	4127	2829	2587	EFR3A	8	131904088	132013642	+	6197	protein_coding	EFR3 homolog A [Source:HGNC Symbol;Acc:HGNC:28970]	-
ENSG00000166794	2601	3831	3206	4000	1617	1923	1977	1809	2771	PPIB	15	64155812	64163205	-	1911	protein_coding	peptidylprolyl isomerase B [Source:HGNC Symbol;Acc:HGNC:9255]	-
ENSG00000113384	2874	3412	4213	2593	2557	2356	3471	2493	3267	GOLPH3	5	32124704	32174350	-	2785	protein_coding	golgi phosphoprotein 3 [Source:HGNC Symbol;Acc:HGNC:15452]	-
ENSG00000103202	2342	3504	2657	4770	1893	2253	2682	2519	3897	NME4	16	396725	410367	+	3670	protein_coding	NME/NM23 nucleoside diphosphate kinase 4 [Source:HGNC Symbol;Acc:HGNC:7852]	-
ENSG00000197858	2308	3840	3528	3932	1799	2026	2462	1930	2963	GPAA1	8	144082590	144086216	+	3268	protein_coding	glycosylphosphatidylinositol anchor attachment 1 [Source:HGNC Symbol;Acc:HGNC:4446]	-
ENSG00000166073	2652	3170	4188	3839	3233	3238	3546	2796	3192	GPR176	15	39799032	39920892	-	5119	protein_coding	G protein-coupled receptor 176 [Source:HGNC Symbol;Acc:HGNC:32370]	-
ENSG00000125505	2718	3444	4082	3920	2791	2408	3453	2881	2963	MBOAT7	19	54173412	54189882	-	5292	protein_coding	membrane bound O-acyltransferase domain containing 7 [Source:HGNC Symbol;Acc:HGNC:15505]	-
ENSG00000114850	2461	2538	2977	2714	2371	2042	3155	2460	3214	SSR3	3	156540140	156555184	-	4627	protein_coding	signal sequence receptor subunit 3 [Source:HGNC Symbol;Acc:HGNC:11325]	-
ENSG00000135316	2642	2836	3374	2595	2553	2259	3093	2198	2874	SYNCRIP	6	85607785	85643792	-	8205	protein_coding	synaptotagmin binding cytoplasmic RNA interacting protein [Source:HGNC Symbol;Acc:HGNC:16918]	-
ENSG00000175115	2877	3586	4853	2588	2511	1945	3653	2578	2394	PACS1	11	66070363	66244747	+	9037	protein_coding	phosphofurin acidic cluster sorting protein 1 [Source:HGNC Symbol;Acc:HGNC:30032]	-
ENSG00000182199	1472	2335	2359	3679	2597	3643	2181	1880	2196	SHMT2	12	57229327	57234935	+	4838	protein_coding	serine hydroxymethyltransferase 2 [Source:HGNC Symbol;Acc:HGNC:10852]	-
ENSG00000164828	2925	3257	3933	2328	2456	2069	3614	2527	2442	SUN1	7	816615	896435	+	11811	protein_coding	Sad1 and UNC84 domain containing 1 [Source:HGNC Symbol;Acc:HGNC:18587]	-
ENSG00000103710	2672	5064	4536	3603	2162	2164	3203	2389	3535	RASL12	15	65053337	65076690	-	2802	protein_coding	RAS like family 12 [Source:HGNC Symbol;Acc:HGNC:30289]	-
ENSG00000120438	2434	3494	3664	3355	2308	2238	2789	2066	3040	TCP1	6	159778498	159789749	-	4929	protein_coding	t-complex 1 [Source:HGNC Symbol;Acc:HGNC:11655]	-
ENSG00000119280	3137	3063	4290	2675	2476	2248	2242	1741	2056	C1orf198	1	230837119	230869589	-	5161	protein_coding	chromosome 1 open reading frame 198 [Source:HGNC Symbol;Acc:HGNC:25900]	-
ENSG00000085117	3452	4875	4618	4116	2136	2638	2999	2172	3493	CD82	11	44564427	44620363	+	4054	protein_coding	CD82 molecule [Source:HGNC Symbol;Acc:HGNC:6210]	-
ENSG00000134287	2503	3433	4048	3185	2198	2382	2797	2183	3020	ARF3	12	48935723	48957551	-	5002	protein_coding	ADP ribosylation factor 3 [Source:HGNC Symbol;Acc:HGNC:654]	-
ENSG00000115694	2391	3888	3713	3584	1838	2098	2483	2037	2979	STK25	2	241492674	241509730	-	7584	protein_coding	serine/threonine kinase 25 [Source:HGNC Symbol;Acc:HGNC:11404]	-
ENSG00000089248	2423	3660	3135	4692	2161	2499	2609	2077	3320	ERP29	12	112013316	112023451	+	3083	protein_coding	endoplasmic reticulum protein 29 [Source:HGNC Symbol;Acc:HGNC:13799]	-
ENSG00000049130	2366	2193	3354	1729	2373	1853	3113	2173	2025	KITLG	12	88492793	88580851	-	6205	protein_coding	KIT ligand [Source:HGNC Symbol;Acc:HGNC:6343]	-
ENSG00000168487	2260	3385	3473	2948	1998	2086	2536	1827	2375	BMP1	8	22164736	22212326	+	7471	protein_coding	bone morphogenetic protein 1 [Source:HGNC Symbol;Acc:HGNC:1067]	-
ENSG00000114573	2721	2458	3630	2376	2492	2111	4090	2472	3295	ATP6V1A	3	113747019	113812056	+	5130	protein_coding	ATPase H+ transporting V1 subunit A [Source:HGNC Symbol;Acc:HGNC:851]	-
ENSG00000073578	2597	3753	3470	3959	2197	2272	3155	2370	3239	SDHA	5	218241	256700	+	8383	protein_coding	succinate dehydrogenase complex flavoprotein subunit A [Source:HGNC Symbol;Acc:HGNC:10680]	-
ENSG00000135424	1851	2176	2379	5491	3865	3811	5007	4416	3816	ITGA7	12	55684568	55716043	-	6373	protein_coding	integrin subunit alpha 7 [Source:HGNC Symbol;Acc:HGNC:6143]	-
ENSG00000240184	2844	3085	5505	1773	2599	2058	3679	2493	2107	PCDHGC3	5	141475947	141512979	+	5432	protein_coding	protocadherin gamma subfamily C, 3 [Source:HGNC Symbol;Acc:HGNC:8716]	-
ENSG00000114480	2682	2794	3534	3313	2960	2860	3859	2611	3207	GBE1	3	81489699	81762161	-	5171	protein_coding	1,4-alpha-glucan branching enzyme 1 [Source:HGNC Symbol;Acc:HGNC:4180]	-
ENSG00000215021	3008	3913	3661	4033	2054	2314	2778	2096	3726	PHB2	12	6965327	6970825	-	2499	protein_coding	prohibitin 2 [Source:HGNC Symbol;Acc:HGNC:30306]	-
ENSG00000157933	3204	3808	5172	2466	2429	2079	3663	2712	2329	SKI	1	2228695	2310119	+	6080	protein_coding	SKI proto-oncogene [Source:HGNC Symbol;Acc:HGNC:10896]	-
ENSG00000168003	1778	2686	2314	4597	3284	4080	2519	1816	2431	SLC3A2	11	62856102	62888875	+	5178	protein_coding	solute carrier family 3 member 2 [Source:HGNC Symbol;Acc:HGNC:11026]	-
ENSG00000168734	3271	4014	3869	5606	2353	2931	2551	1964	3546	PKIG	20	44531785	44624247	+	2496	protein_coding	cAMP-dependent protein kinase inhibitor gamma [Source:HGNC Symbol;Acc:HGNC:9019]	-
ENSG00000165801	2675	4243	4712	2229	1566	1519	2496	1862	2301	ARHGEF40	14	21070270	21090240	+	8189	protein_coding	Rho guanine nucleotide exchange factor 40 [Source:HGNC Symbol;Acc:HGNC:25516]	-
ENSG00000188612	2758	3114	3542	3075	1754	1811	2827	2339	3433	SUMO2	17	75165586	75182983	-	3372	protein_coding	small ubiquitin-like modifier 2 [Source:HGNC Symbol;Acc:HGNC:11125]	-
ENSG00000138279	2728	3182	3296	3583	2566	2619	3060	2412	3359	ANXA7	10	73375101	73414076	-	2862	protein_coding	annexin A7 [Source:HGNC Symbol;Acc:HGNC:545]	-
ENSG00000063244	2490	3303	3089	3517	1962	2092	2655	2103	2721	U2AF2	19	55654146	55674715	+	4115	protein_coding	U2 small nuclear RNA auxiliary factor 2 [Source:HGNC Symbol;Acc:HGNC:23156]	-
ENSG00000072364	2182	1847	3333	1664	3133	2211	4506	3118	2034	AFF4	5	132875379	132963634	-	11297	protein_coding	AF4/FMR2 family member 4 [Source:HGNC Symbol;Acc:HGNC:17869]	AF-4
ENSG00000138246	2709	2639	4120	1962	2762	2264	4110	2755	2160	DNAJC13	3	132417526	132539032	+	9606	protein_coding	DnaJ heat shock protein family (Hsp40) member C13 [Source:HGNC Symbol;Acc:HGNC:30343]	-
ENSG00000110367	2507	2835	4090	2107	2430	2160	3363	2555	2506	DDX6	11	118747766	118791149	-	11444	protein_coding	DEAD-box helicase 6 [Source:HGNC Symbol;Acc:HGNC:2747]	-
ENSG00000068323	2511	3450	3881	3649	2316	2612	2827	2277	2872	TFE3	X	49028726	49043486	-	4283	protein_coding	transcription factor binding to IGHM enhancer 3 [Source:HGNC Symbol;Acc:HGNC:11752]	bHLH
ENSG00000156642	2523	2839	3168	2894	2424	2245	3353	2455	2890	NPTN	15	73560014	73634134	-	4032	protein_coding	neuroplastin [Source:HGNC Symbol;Acc:HGNC:17867]	-
ENSG00000112531	2888	2756	4379	2128	2930	2334	3867	2523	2669	QKI	6	163414000	163578596	+	17368	protein_coding	QKI, KH domain containing RNA binding [Source:HGNC Symbol;Acc:HGNC:21100]	-
ENSG00000165458	2136	2980	3179	2812	2059	2148	2966	2207	2550	INPPL1	11	72223701	72239105	+	6519	protein_coding	inositol polyphosphate phosphatase like 1 [Source:HGNC Symbol;Acc:HGNC:6080]	-
ENSG00000111186	2751	3416	3623	4389	2365	2697	3038	2441	3282	WNT5B	12	1529891	1647243	+	4305	protein_coding	Wnt family member 5B [Source:HGNC Symbol;Acc:HGNC:16265]	-
ENSG00000204217	2803	2521	4556	1790	2620	1841	3898	2762	2298	BMPR2	2	202376936	202567751	+	11900	protein_coding	bone morphogenetic protein receptor type 2 [Source:HGNC Symbol;Acc:HGNC:1078]	-
ENSG00000100075	2234	3639	3225	4235	1891	1947	2713	2619	3389	SLC25A1	22	19175575	19178830	-	2096	protein_coding	solute carrier family 25 member 1 [Source:HGNC Symbol;Acc:HGNC:10979]	-
ENSG00000102158	2607	2616	3633	2464	2281	1913	3319	2530	2790	MAGT1	X	77826364	77895593	-	4862	protein_coding	magnesium transporter 1 [Source:HGNC Symbol;Acc:HGNC:28880]	-
ENSG00000165102	2880	3335	4706	2079	2141	2072	3119	2483	2081	HGSNAT	8	43140455	43202855	+	8943	protein_coding	heparan-alpha-glucosaminide N-acetyltransferase [Source:HGNC Symbol;Acc:HGNC:26527]	-
ENSG00000170144	2067	2618	2550	3367	2451	2489	2696	2297	2921	HNRNPA3	2	177212563	177223958	+	6033	protein_coding	heterogeneous nuclear ribonucleoprotein A3 [Source:HGNC Symbol;Acc:HGNC:24941]	-
ENSG00000124766	2152	3455	4049	1951	2127	1874	3118	2223	2590	SOX4	6	21592768	21598619	+	5852	protein_coding	SRY-box 4 [Source:HGNC Symbol;Acc:HGNC:11200]	HMG
ENSG00000197965	2338	2848	3628	2868	2224	2223	3108	2411	2684	MPZL1	1	167721192	167791919	+	7069	protein_coding	myelin protein zero like 1 [Source:HGNC Symbol;Acc:HGNC:7226]	-
ENSG00000142208	2423	3693	3963	2742	1979	1933	2434	2073	2714	AKT1	14	104769349	104795751	-	11162	protein_coding	AKT serine/threonine kinase 1 [Source:HGNC Symbol;Acc:HGNC:391]	-
ENSG00000115216	2508	3443	3294	3268	1939	1946	2394	1885	2815	NRBP1	2	27427790	27442259	+	5329	protein_coding	nuclear receptor binding protein 1 [Source:HGNC Symbol;Acc:HGNC:7993]	-
ENSG00000125148	2633	3156	2886	6353	2153	2516	2758	2936	4479	MT2A	16	56608199	56609497	+	1299	protein_coding	metallothionein 2A [Source:HGNC Symbol;Acc:HGNC:7406]	-
ENSG00000183864	2572	2944	3912	2718	2553	2215	3287	2546	2460	TOB2	22	41433492	41447023	-	4565	protein_coding	transducer of ERBB2, 2 [Source:HGNC Symbol;Acc:HGNC:11980]	-
ENSG00000198832	2398	3615	2893	4792	1746	1960	2422	1975	3583	SELENOM	22	31104772	31120069	-	3187	protein_coding	selenoprotein M [Source:HGNC Symbol;Acc:HGNC:30397]	-
ENSG00000106609	2523	3274	3957	2865	2261	2150	3062	2166	2674	TMEM248	7	66921225	66958551	+	5086	protein_coding	transmembrane protein 248 [Source:HGNC Symbol;Acc:HGNC:25476]	-
ENSG00000135924	2324	3710	3205	3873	1847	2177	2514	2147	2846	DNAJB2	2	219279267	219286900	+	5886	protein_coding	DnaJ heat shock protein family (Hsp40) member B2 [Source:HGNC Symbol;Acc:HGNC:5228]	-
ENSG00000123144	3070	4622	3415	4271	1550	2039	2370	2034	3366	TRIR	19	12730640	12734775	-	1402	protein_coding	telomerase RNA component interacting RNase [Source:HGNC Symbol;Acc:HGNC:28424]	-
ENSG00000116560	2273	2450	3160	2797	2250	1907	3203	2561	2614	SFPQ	1	35176378	35193148	-	7426	protein_coding	splicing factor proline and glutamine rich [Source:HGNC Symbol;Acc:HGNC:10774]	-
ENSG00000132002	2340	3238	3409	3733	2384	2501	3174	2426	3479	DNAJB1	19	14514770	14529770	-	3672	protein_coding	DnaJ heat shock protein family (Hsp40) member B1 [Source:HGNC Symbol;Acc:HGNC:5270]	-
ENSG00000154229	2435	2786	4106	1850	2502	2179	3314	2551	1952	PRKCA	17	66302636	66810743	+	11152	protein_coding	protein kinase C alpha [Source:HGNC Symbol;Acc:HGNC:9393]	-
ENSG00000196642	2544	4213	3661	3672	1757	2036	2531	1899	2947	RABL6	9	136807943	136841187	+	10178	protein_coding	RAB, member RAS oncogene family like 6 [Source:HGNC Symbol;Acc:HGNC:24703]	-
ENSG00000129562	2473	3371	2683	3919	1485	1790	2584	2083	3488	DAD1	14	22564905	22589269	-	808	protein_coding	defender against cell death 1 [Source:HGNC Symbol;Acc:HGNC:2664]	-
ENSG00000178996	3060	2696	4587	2129	3012	2428	3432	2264	2672	SNX18	5	54517759	54546585	+	6653	protein_coding	sorting nexin 18 [Source:HGNC Symbol;Acc:HGNC:19245]	-
ENSG00000116237	2579	3497	4202	3213	2344	2176	3120	2177	3004	ICMT	1	6221193	6235972	-	4910	protein_coding	isoprenylcysteine carboxyl methyltransferase [Source:HGNC Symbol;Acc:HGNC:5350]	-
ENSG00000140564	3245	4030	4743	3475	2211	2268	3313	2436	2904	FURIN	15	90868592	90883458	+	4728	protein_coding	furin, paired basic amino acid cleaving enzyme [Source:HGNC Symbol;Acc:HGNC:8568]	-
ENSG00000120705	2554	2835	3642	3117	2685	2650	3553	2536	3181	ETF1	5	138506095	138543300	-	4601	protein_coding	eukaryotic translation termination factor 1 [Source:HGNC Symbol;Acc:HGNC:3477]	-
ENSG00000100823	2435	3321	3056	3321	1951	2227	2497	2023	3118	APEX1	14	20455191	20457772	+	1886	protein_coding	apurinic/apyrimidinic endodeoxyribonuclease 1 [Source:HGNC Symbol;Acc:HGNC:587]	-
ENSG00000175582	2383	2815	3558	2495	2444	2383	2898	2176	2882	RAB6A	11	73675638	73761137	-	4896	protein_coding	RAB6A, member RAS oncogene family [Source:HGNC Symbol;Acc:HGNC:9786]	-
ENSG00000010256	2420	3675	3443	4351	2251	2312	2577	2016	3556	UQCRC1	3	48599002	48610976	-	3236	protein_coding	ubiquinol-cytochrome c reductase core protein 1 [Source:HGNC Symbol;Acc:HGNC:12585]	-
ENSG00000160310	2601	3617	3554	3082	1977	2037	2691	2158	2973	PRMT2	21	46635167	46665124	+	8031	protein_coding	protein arginine methyltransferase 2 [Source:HGNC Symbol;Acc:HGNC:5186]	-
ENSG00000088986	3452	3662	3019	3525	1540	1882	2713	2284	3611	DYNLL1	12	120469850	120498493	+	2957	protein_coding	dynein light chain LC8-type 1 [Source:HGNC Symbol;Acc:HGNC:15476]	-
ENSG00000179632	2964	4669	4407	3547	1637	1797	2163	1657	2920	MAF1	8	144104499	144107611	+	2377	protein_coding	MAF1 homolog, negative regulator of RNA polymerase III [Source:HGNC Symbol;Acc:HGNC:24966]	-
ENSG00000072062	2457	3068	3830	3177	2262	2122	3117	2302	2771	PRKACA	19	14091688	14118084	-	6144	protein_coding	protein kinase cAMP-activated catalytic subunit alpha [Source:HGNC Symbol;Acc:HGNC:9380]	-
ENSG00000166128	2785	2967	4542	2188	2790	2382	4084	2722	2936	RAB8B	15	63189469	63267782	+	5200	protein_coding	RAB8B, member RAS oncogene family [Source:HGNC Symbol;Acc:HGNC:30273]	-
ENSG00000147853	3030	3229	3922	2758	2613	2532	3709	2612	3463	AK3	9	4709559	4742043	-	4483	protein_coding	adenylate kinase 3 [Source:HGNC Symbol;Acc:HGNC:17376]	-
ENSG00000180879	2357	3569	2683	4486	1640	2053	1900	1702	3666	SSR4	X	153793516	153798505	+	4590	protein_coding	signal sequence receptor subunit 4 [Source:HGNC Symbol;Acc:HGNC:11326]	-
ENSG00000111077	2960	3515	4618	3231	2643	2537	3862	2829	2708	TNS2	12	53046969	53064372	+	8093	protein_coding	tensin 2 [Source:HGNC Symbol;Acc:HGNC:19737]	-
ENSG00000150760	2660	3279	4424	2031	2515	2234	3549	2447	2476	DOCK1	10	126905409	127452517	+	8142	protein_coding	dedicator of cytokinesis 1 [Source:HGNC Symbol;Acc:HGNC:2987]	-
ENSG00000155876	2579	3373	3375	3214	1981	1946	2636	2034	3334	RRAGA	9	19049395	19050983	+	1589	protein_coding	Ras related GTP binding A [Source:HGNC Symbol;Acc:HGNC:16963]	-
ENSG00000143382	2436	2758	3772	3863	3190	3213	5063	3728	4036	ADAMTSL4	1	150549369	150560937	+	6432	protein_coding	ADAMTS like 4 [Source:HGNC Symbol;Acc:HGNC:19706]	-
ENSG00000213625	3059	3168	3833	2346	2148	2159	3127	2209	2901	LEPROT	1	65420587	65436007	+	5237	protein_coding	leptin receptor overlapping transcript [Source:HGNC Symbol;Acc:HGNC:29477]	-
ENSG00000143612	2616	3384	3882	3924	2474	2858	3367	2513	3889	C1orf43	1	154206696	154220637	-	2670	protein_coding	chromosome 1 open reading frame 43 [Source:HGNC Symbol;Acc:HGNC:29876]	-
ENSG00000205581	1961	2727	2681	3043	1953	2363	2623	2141	3340	HMGN1	21	39342315	39349647	-	5102	protein_coding	high mobility group nucleosome binding domain 1 [Source:HGNC Symbol;Acc:HGNC:4984]	-
ENSG00000177311	2810	2656	4667	1744	3158	2428	4337	2841	2658	ZBTB38	3	141324213	141449792	+	14243	protein_coding	zinc finger and BTB domain containing 38 [Source:HGNC Symbol;Acc:HGNC:26636]	ZBTB
ENSG00000080845	2441	2965	3946	2938	2738	2274	3440	2570	2101	DLGAP4	20	36306336	36528637	+	8789	protein_coding	DLG associated protein 4 [Source:HGNC Symbol;Acc:HGNC:24476]	-
ENSG00000054793	3379	3124	5407	2600	3697	2795	4430	2805	2804	ATP9A	20	51596514	51768634	-	8317	protein_coding	ATPase phospholipid transporting 9A (putative) [Source:HGNC Symbol;Acc:HGNC:13540]	-
ENSG00000155096	2327	2459	3314	2437	2582	2480	3691	2787	2832	AZIN1	8	102826357	102893864	-	6426	protein_coding	antizyme inhibitor 1 [Source:HGNC Symbol;Acc:HGNC:16432]	-
ENSG00000144381	2364	2704	2995	3692	2402	2773	2921	2190	3369	HSPD1	2	197486581	197516737	-	4245	protein_coding	heat shock protein family D (Hsp60) member 1 [Source:HGNC Symbol;Acc:HGNC:5261]	-
ENSG00000166887	2490	3271	3575	2768	2304	2369	3290	2545	2859	VPS39	15	42158701	42208316	-	8354	protein_coding	VPS39, HOPS complex subunit [Source:HGNC Symbol;Acc:HGNC:20593]	-
ENSG00000151348	2358	2962	3168	3030	2298	2484	3338	2757	3066	EXT2	11	44095549	44245429	+	5286	protein_coding	exostosin glycosyltransferase 2 [Source:HGNC Symbol;Acc:HGNC:3513]	-
ENSG00000118526	3374	4401	4798	2433	2159	2378	2535	1936	2503	TCF21	6	133889138	133895553	+	4551	protein_coding	transcription factor 21 [Source:HGNC Symbol;Acc:HGNC:11632]	bHLH
ENSG00000131051	2561	2842	3152	2955	2336	2428	3202	2309	2880	RBM39	20	35701347	35742312	-	11936	protein_coding	RNA binding motif protein 39 [Source:HGNC Symbol;Acc:HGNC:15923]	-
ENSG00000017260	2476	2855	3967	2204	2466	2225	3772	2464	2713	ATP2C1	3	130850595	131016712	+	8533	protein_coding	ATPase secretory pathway Ca2+ transporting 1 [Source:HGNC Symbol;Acc:HGNC:13211]	-
ENSG00000108829	2085	2479	2902	2854	1961	1859	2350	2047	2448	LRRC59	17	50375059	50397553	-	4570	protein_coding	leucine rich repeat containing 59 [Source:HGNC Symbol;Acc:HGNC:28817]	-
ENSG00000134313	2381	2364	4017	1922	2958	2280	3661	2615	2006	KIDINS220	2	8721081	8837630	-	15362	protein_coding	kinase D interacting substrate 220 [Source:HGNC Symbol;Acc:HGNC:29508]	-
ENSG00000072274	2205	2354	3657	2383	2634	2388	3945	2984	2669	TFRC	3	196027183	196082189	-	7887	protein_coding	transferrin receptor [Source:HGNC Symbol;Acc:HGNC:11763]	-
ENSG00000135829	2480	3101	3771	2778	2158	2075	2912	2088	2596	DHX9	1	182839369	182887751	+	5645	protein_coding	DExH-box helicase 9 [Source:HGNC Symbol;Acc:HGNC:2750]	-
ENSG00000089737	2214	3131	3403	3080	2205	2172	2836	2259	2707	DDX24	14	94048291	94081245	-	8636	protein_coding	DEAD-box helicase 24 [Source:HGNC Symbol;Acc:HGNC:13266]	-
ENSG00000130811	2726	4521	3922	4346	1882	2086	2323	2185	3225	EIF3G	19	10115017	10119918	-	3486	protein_coding	eukaryotic translation initiation factor 3 subunit G [Source:HGNC Symbol;Acc:HGNC:3274]	-
ENSG00000173726	2554	2760	3232	2998	2525	2292	3079	2289	3088	TOMM20	1	235109336	235128936	-	3542	protein_coding	translocase of outer mitochondrial membrane 20 [Source:HGNC Symbol;Acc:HGNC:20947]	-
ENSG00000231925	2142	2531	3277	3399	2228	2064	3321	2253	2815	TAPBP	6	33299694	33314387	-	5056	protein_coding	TAP binding protein [Source:HGNC Symbol;Acc:HGNC:11566]	-
ENSG00000084090	2527	3161	3588	2764	1944	2066	3083	2236	3028	STARD7	2	96184859	96208825	-	4414	protein_coding	StAR related lipid transfer domain containing 7 [Source:HGNC Symbol;Acc:HGNC:18063]	-
ENSG00000077097	2291	2429	3256	2211	2336	2056	3213	2586	2457	TOP2B	3	25597905	25664907	-	6044	protein_coding	DNA topoisomerase II beta [Source:HGNC Symbol;Acc:HGNC:11990]	-
ENSG00000235162	2674	3140	3126	3125	2074	2176	2818	2332	3444	C12orf75	12	105235290	105396097	+	2693	protein_coding	chromosome 12 open reading frame 75 [Source:HGNC Symbol;Acc:HGNC:35164]	-
ENSG00000110906	2418	2553	3547	3068	2527	2384	3149	2208	2731	KCTD10	12	109448656	109477544	-	9865	protein_coding	potassium channel tetramerization domain containing 10 [Source:HGNC Symbol;Acc:HGNC:23236]	-
ENSG00000090615	1846	2628	3398	2566	2043	2072	2806	1887	2287	GOLGA3	12	132768909	132828858	-	10549	protein_coding	golgin A3 [Source:HGNC Symbol;Acc:HGNC:4426]	-
ENSG00000182944	2250	2903	2843	3412	2307	2433	2625	2196	2746	EWSR1	22	29268009	29300525	+	10326	protein_coding	EWS RNA binding protein 1 [Source:HGNC Symbol;Acc:HGNC:3508]	-
ENSG00000132128	2316	2955	3352	2961	2030	2103	2684	1969	2686	LRRC41	1	46261196	46303608	-	8606	protein_coding	leucine rich repeat containing 41 [Source:HGNC Symbol;Acc:HGNC:16917]	-
ENSG00000135931	2197	2457	2959	3241	2655	2278	2713	1706	2347	ARMC9	2	231198546	231374837	+	9661	protein_coding	armadillo repeat containing 9 [Source:HGNC Symbol;Acc:HGNC:20730]	-
ENSG00000135720	2287	2449	3922	1736	2709	2097	3638	2741	2274	DYNC1LI2	16	66720893	66751798	-	8278	protein_coding	dynein cytoplasmic 1 light intermediate chain 2 [Source:HGNC Symbol;Acc:HGNC:2966]	-
ENSG00000143198	3045	3323	3109	4032	1655	1792	2959	2455	3826	MGST3	1	165630861	165661796	+	8401	protein_coding	microsomal glutathione S-transferase 3 [Source:HGNC Symbol;Acc:HGNC:7064]	-
ENSG00000259956	2294	3518	4187	2703	1970	1877	2616	1864	2664	RBM15B	3	51391268	51397908	+	6641	protein_coding	RNA binding motif protein 15B [Source:HGNC Symbol;Acc:HGNC:24303]	-
ENSG00000071553	1945	2576	2396	3119	1768	1953	2638	2122	2571	ATP6AP1	X	154428632	154436516	+	4884	protein_coding	ATPase H+ transporting accessory protein 1 [Source:HGNC Symbol;Acc:HGNC:868]	-
ENSG00000153250	2848	2862	3930	2405	2834	2610	3650	2468	2806	RBMS1	2	160272151	160493794	-	11765	protein_coding	RNA binding motif single stranded interacting protein 1 [Source:HGNC Symbol;Acc:HGNC:9907]	-
ENSG00000135956	2464	3049	3883	2754	2176	2176	2944	2052	2545	TMEM127	2	96248516	96265994	-	6367	protein_coding	transmembrane protein 127 [Source:HGNC Symbol;Acc:HGNC:26038]	-
ENSG00000144579	2628	4000	3963	3195	1759	1798	2081	1568	2429	CTDSP1	2	218398256	218405941	+	4727	protein_coding	CTD small phosphatase 1 [Source:HGNC Symbol;Acc:HGNC:21614]	-
ENSG00000106244	2232	3483	2842	4131	1999	2323	2350	2001	2980	PDAP1	7	99392048	99408829	-	2854	protein_coding	PDGFA associated protein 1 [Source:HGNC Symbol;Acc:HGNC:14634]	-
ENSG00000150593	2210	2756	3504	2841	2129	2188	3083	2501	2606	PDCD4	10	110871795	110900006	+	4547	protein_coding	programmed cell death 4 [Source:HGNC Symbol;Acc:HGNC:8763]	-
ENSG00000198752	2198	2792	4073	1865	2504	2105	3698	2626	2315	CDC42BPB	14	102932379	103057462	-	8009	protein_coding	CDC42 binding protein kinase beta [Source:HGNC Symbol;Acc:HGNC:1738]	-
ENSG00000171858	2894	3684	2730	4411	1431	2092	2102	2155	4171	RPS21	20	62387116	62388520	+	1023	protein_coding	ribosomal protein S21 [Source:HGNC Symbol;Acc:HGNC:10409]	-
ENSG00000136003	2890	3843	3320	3536	1821	2116	2234	1996	3154	ISCU	12	108562582	108569384	+	4439	protein_coding	iron-sulfur cluster assembly enzyme [Source:HGNC Symbol;Acc:HGNC:29882]	-
ENSG00000156804	2016	2334	3025	3375	3071	2663	5574	3442	3711	FBXO32	8	123497889	123541206	-	7395	protein_coding	F-box protein 32 [Source:HGNC Symbol;Acc:HGNC:16731]	-
ENSG00000102038	2322	2668	3324	2179	2293	2201	3333	2488	2748	SMARCA1	X	129446501	129523500	-	4363	protein_coding	SWI/SNF related, matrix associated, actin dependent regulator of chromatin, subfamily a, member 1 [Source:HGNC Symbol;Acc:HGNC:11097]	-
ENSG00000023734	2362	2926	3132	2921	2007	1965	2951	2117	2725	STRAP	12	15882391	15903478	+	2211	protein_coding	serine/threonine kinase receptor associated protein [Source:HGNC Symbol;Acc:HGNC:30796]	-
ENSG00000082898	2144	2121	3009	1999	2452	2041	3504	2644	2649	XPO1	2	61477849	61538626	-	11708	protein_coding	exportin 1 [Source:HGNC Symbol;Acc:HGNC:12825]	-
ENSG00000197006	2752	3431	3879	2879	1999	1884	2956	2174	3215	METTL9	16	21597218	21657473	+	7035	protein_coding	methyltransferase like 9 [Source:HGNC Symbol;Acc:HGNC:24586]	-
ENSG00000100811	2498	3158	4172	2294	2097	2074	3209	2370	2687	YY1	14	100238298	100282792	+	8720	protein_coding	YY1 transcription factor [Source:HGNC Symbol;Acc:HGNC:12856]	zf-C2H2
ENSG00000105426	2036	2230	3931	2023	2546	1979	3710	2808	2195	PTPRS	19	5158495	5340803	-	8565	protein_coding	protein tyrosine phosphatase, receptor type S [Source:HGNC Symbol;Acc:HGNC:9681]	-
ENSG00000125257	2884	2421	4180	2265	2813	2106	4233	2991	2746	ABCC4	13	95019829	95301475	-	8635	protein_coding	ATP binding cassette subfamily C member 4 [Source:HGNC Symbol;Acc:HGNC:55]	-
ENSG00000129128	2621	2538	3644	2626	2565	2065	4034	2627	3124	SPCS3	4	176319964	176332245	+	6831	protein_coding	signal peptidase complex subunit 3 [Source:HGNC Symbol;Acc:HGNC:26212]	-
ENSG00000134108	2300	2593	3437	2606	2249	2369	3528	2577	3011	ARL8B	3	5122220	5180912	+	3576	protein_coding	ADP ribosylation factor like GTPase 8B [Source:HGNC Symbol;Acc:HGNC:25564]	-
ENSG00000186635	2610	3982	3981	3038	1918	1940	2684	2038	2624	ARAP1	11	72685069	72793599	-	9056	protein_coding	ArfGAP with RhoGAP domain, ankyrin repeat and PH domain 1 [Source:HGNC Symbol;Acc:HGNC:16925]	-
ENSG00000131724	2532	2466	3461	3165	2857	2811	4584	3234	4102	IL13RA1	X	118727572	118794539	+	4372	protein_coding	interleukin 13 receptor subunit alpha 1 [Source:HGNC Symbol;Acc:HGNC:5974]	-
ENSG00000108312	2465	3732	3867	3070	1794	2052	2511	1821	2644	UBTF	17	44205033	44221626	-	6993	protein_coding	upstream binding transcription factor [Source:HGNC Symbol;Acc:HGNC:12511]	HMG
ENSG00000105329	2565	4023	3938	2979	1807	1847	2667	1849	2520	TGFB1	19	41301587	41353911	-	3238	protein_coding	transforming growth factor beta 1 [Source:HGNC Symbol;Acc:HGNC:11766]	-
ENSG00000177156	2187	2985	2729	4402	1873	2180	2563	2180	3582	TALDO1	11	747329	765024	+	3005	protein_coding	transaldolase 1 [Source:HGNC Symbol;Acc:HGNC:11559]	-
ENSG00000100100	2950	3666	3870	3991	2762	2446	2700	2284	2909	PIK3IP1	22	31281593	31292534	-	3805	protein_coding	phosphoinositide-3-kinase interacting protein 1 [Source:HGNC Symbol;Acc:HGNC:24942]	-
ENSG00000107130	2194	3092	3320	3081	1868	1981	2810	2148	2973	NCS1	9	130172578	130237304	+	5289	protein_coding	neuronal calcium sensor 1 [Source:HGNC Symbol;Acc:HGNC:3953]	-
ENSG00000130517	2179	3321	3733	3233	2565	2778	2955	2207	2847	PGPEP1	19	18340587	18369950	+	7520	protein_coding	pyroglutamyl-peptidase I [Source:HGNC Symbol;Acc:HGNC:13568]	-
ENSG00000152767	2333	3047	4325	2200	2029	1833	3499	2359	2558	FARP1	13	98142562	98455176	+	36228	protein_coding	FERM, ARH/RhoGEF and pleckstrin domain protein 1 [Source:HGNC Symbol;Acc:HGNC:3591]	-
ENSG00000130741	2232	2527	3237	2945	2868	2647	3422	2318	2883	EIF2S3	X	24054716	24077971	+	3472	protein_coding	eukaryotic translation initiation factor 2 subunit gamma [Source:HGNC Symbol;Acc:HGNC:3267]	-
ENSG00000196235	2339	3335	3479	3497	2211	2323	2871	2057	2621	SUPT5H	19	39436156	39476670	+	8568	protein_coding	SPT5 homolog, DSIF elongation factor subunit [Source:HGNC Symbol;Acc:HGNC:11469]	-
ENSG00000146701	2219	3051	2897	3411	1942	2065	2601	2282	2990	MDH2	7	76048051	76067508	+	3641	protein_coding	malate dehydrogenase 2 [Source:HGNC Symbol;Acc:HGNC:6971]	-
ENSG00000149212	1675	1818	2648	1745	2768	2059	3565	2658	2110	SESN3	11	95165513	95232541	-	10573	protein_coding	sestrin 3 [Source:HGNC Symbol;Acc:HGNC:23060]	-
ENSG00000077380	2555	2884	3002	2551	2159	2006	3002	2142	2679	DYNC1I2	2	171687409	171748420	+	4695	protein_coding	dynein cytoplasmic 1 intermediate chain 2 [Source:HGNC Symbol;Acc:HGNC:2964]	-
ENSG00000081154	2708	2924	3462	2275	2506	2270	3211	2197	3044	PCNP	3	101574095	101594437	+	3102	protein_coding	PEST proteolytic signal containing nuclear protein [Source:HGNC Symbol;Acc:HGNC:30023]	-
ENSG00000169902	2485	3724	3626	2388	1649	1745	2686	2112	2861	TPST1	7	66205199	66420543	+	2923	protein_coding	tyrosylprotein sulfotransferase 1 [Source:HGNC Symbol;Acc:HGNC:12020]	-
ENSG00000168502	2192	2573	3694	1686	2082	1825	3227	2229	2069	MTCL1	18	8705661	8832778	+	12665	protein_coding	microtubule crosslinking factor 1 [Source:HGNC Symbol;Acc:HGNC:29121]	-
ENSG00000111530	2364	2424	3417	2122	2347	1807	3426	2369	2442	CAND1	12	67269281	67319951	+	13655	protein_coding	cullin associated and neddylation dissociated 1 [Source:HGNC Symbol;Acc:HGNC:30688]	-
ENSG00000061273	2571	3405	3673	3370	2274	2231	2658	1838	2366	HDAC7	12	47782722	47833132	-	9928	protein_coding	histone deacetylase 7 [Source:HGNC Symbol;Acc:HGNC:14067]	-
ENSG00000087088	2403	3535	2784	3941	1588	1947	2323	1966	3164	BAX	19	48954815	48961798	+	2587	protein_coding	BCL2 associated X, apoptosis regulator [Source:HGNC Symbol;Acc:HGNC:959]	-
ENSG00000179134	2543	2997	3949	2695	2404	2302	3292	2268	2326	SAMD4B	19	39342396	39385710	+	8057	protein_coding	sterile alpha motif domain containing 4B [Source:HGNC Symbol;Acc:HGNC:25492]	-
ENSG00000205978	2067	2729	3982	2040	2004	1537	3317	2481	1940	NYNRIN	14	24398786	24419288	+	7955	protein_coding	NYN domain and retroviral integrase containing [Source:HGNC Symbol;Acc:HGNC:20165]	-
ENSG00000253352	2224	2341	3576	1754	2257	1866	3171	2149	1791	TUG1	22	30969245	30979395	+	10151	bidirectional_promoter_lncRNA	taurine up-regulated 1 [Source:HGNC Symbol;Acc:HGNC:26066]	-
ENSG00000182809	2378	3780	3339	3972	1824	1755	2162	1933	2863	CRIP2	14	105472962	105480170	+	4837	protein_coding	cysteine rich protein 2 [Source:HGNC Symbol;Acc:HGNC:2361]	-
ENSG00000126458	2872	4151	3511	4955	1812	2141	2428	2155	3682	RRAS	19	49635292	49640201	-	1160	protein_coding	RAS related [Source:HGNC Symbol;Acc:HGNC:10447]	-
ENSG00000003436	2712	3229	4042	2064	1952	2014	2517	1781	2239	TFPI	2	187464230	187565760	-	11714	protein_coding	tissue factor pathway inhibitor [Source:HGNC Symbol;Acc:HGNC:11760]	-
ENSG00000129515	2544	2935	3490	2807	2483	2240	3298	2320	3028	SNX6	14	34561094	34630183	-	4105	protein_coding	sorting nexin 6 [Source:HGNC Symbol;Acc:HGNC:14970]	-
ENSG00000007202	2806	3403	4795	2735	2526	2359	3462	2481	2525	KIAA0100	17	28614440	28645454	-	9235	protein_coding	KIAA0100 [Source:HGNC Symbol;Acc:HGNC:28960]	-
ENSG00000160360	2612	4403	4220	3257	1876	2064	2373	1809	2526	GPSM1	9	136327476	136359605	+	5138	protein_coding	G protein signaling modulator 1 [Source:HGNC Symbol;Acc:HGNC:17858]	-
ENSG00000116251	2968	3773	3309	3441	2006	2347	2467	1929	3170	RPL22	1	6185020	6209389	-	4682	protein_coding	ribosomal protein L22 [Source:HGNC Symbol;Acc:HGNC:10315]	-
ENSG00000165175	1901	2411	2590	5046	3102	3101	3069	2588	3197	MID1IP1	X	38801432	38806537	+	3790	protein_coding	MID1 interacting protein 1 [Source:HGNC Symbol;Acc:HGNC:20715]	-
ENSG00000100991	2273	3073	3193	3061	1878	1865	2648	2118	2712	TRPC4AP	20	35002404	35092871	-	3226	protein_coding	transient receptor potential cation channel subfamily C member 4 associated protein [Source:HGNC Symbol;Acc:HGNC:16181]	-
ENSG00000113387	2987	3039	3058	3111	2064	2146	2796	2235	3516	SUB1	5	32531633	32604079	+	9324	protein_coding	SUB1 homolog, transcriptional regulator [Source:HGNC Symbol;Acc:HGNC:19985]	PC4
ENSG00000099991	2714	3053	3877	2815	2315	1770	2934	2193	2242	CABIN1	22	24011192	24178628	+	9388	protein_coding	calcineurin binding protein 1 [Source:HGNC Symbol;Acc:HGNC:24187]	-
ENSG00000173210	2411	3068	3863	3239	2550	2670	3491	2519	2711	ABLIM3	5	149141483	149260542	+	7225	protein_coding	actin binding LIM protein family member 3 [Source:HGNC Symbol;Acc:HGNC:29132]	-
ENSG00000198898	2539	2654	3291	2733	2283	2113	3250	2097	3344	CAPZA2	7	116811070	116922049	+	8425	protein_coding	capping actin protein of muscle Z-line subunit alpha 2 [Source:HGNC Symbol;Acc:HGNC:1490]	-
ENSG00000196821	1997	3176	3360	3054	2154	2228	3080	2173	2608	C6orf106	6	34587288	34696859	-	4551	protein_coding	chromosome 6 open reading frame 106 [Source:HGNC Symbol;Acc:HGNC:21215]	-
ENSG00000130723	2120	2330	4370	1892	2970	2142	4108	3098	1920	PRRC2B	9	131373636	131500197	+	12390	protein_coding	proline rich coiled-coil 2B [Source:HGNC Symbol;Acc:HGNC:28121]	-
ENSG00000112514	2316	3388	2782	4072	1666	1843	2360	2016	3077	CUTA	6	33416442	33418317	-	1876	protein_coding	cutA divalent cation tolerance homolog [Source:HGNC Symbol;Acc:HGNC:21101]	-
ENSG00000001036	2283	2902	2529	3465	1887	2076	2574	2126	2905	FUCA2	6	143494811	143511690	-	2793	protein_coding	alpha-L-fucosidase 2 [Source:HGNC Symbol;Acc:HGNC:4008]	-
ENSG00000170266	2191	2816	3055	3179	2112	2228	2995	2153	2954	GLB1	3	32996608	33097230	-	4364	protein_coding	galactosidase beta 1 [Source:HGNC Symbol;Acc:HGNC:4298]	-
ENSG00000173692	2295	2549	3308	3103	2131	2066	2973	2271	2753	PSMD1	2	231056864	231172827	+	5187	protein_coding	proteasome 26S subunit, non-ATPase 1 [Source:HGNC Symbol;Acc:HGNC:9554]	-
ENSG00000177963	2303	3359	3281	2934	1738	1696	2257	1817	2481	RIC8A	11	207511	215113	+	6685	protein_coding	RIC8 guanine nucleotide exchange factor A [Source:HGNC Symbol;Acc:HGNC:29550]	-
ENSG00000140612	2693	3399	3312	3452	1902	2063	2543	1911	3318	SEC11A	15	84669538	84716716	-	5748	protein_coding	SEC11 homolog A, signal peptidase complex subunit [Source:HGNC Symbol;Acc:HGNC:17718]	-
ENSG00000186111	2502	3561	4583	2801	2082	1836	2956	2453	2490	PIP5K1C	19	3630183	3700479	-	6963	protein_coding	phosphatidylinositol-4-phosphate 5-kinase type 1 gamma [Source:HGNC Symbol;Acc:HGNC:8996]	-
ENSG00000141458	2615	1700	2750	2938	3858	3510	7521	4049	4285	NPC1	18	23506184	23586898	-	10102	protein_coding	NPC intracellular cholesterol transporter 1 [Source:HGNC Symbol;Acc:HGNC:7897]	-
ENSG00000143149	2488	3012	2990	3055	2588	2742	3127	2195	2701	ALDH9A1	1	165662216	165698863	-	3308	protein_coding	aldehyde dehydrogenase 9 family member A1 [Source:HGNC Symbol;Acc:HGNC:412]	-
ENSG00000129103	2341	2954	3104	3346	1893	2153	2176	1707	2571	SUMF2	7	56064002	56080670	+	4101	protein_coding	sulfatase modifying factor 2 [Source:HGNC Symbol;Acc:HGNC:20415]	-
ENSG00000075223	2017	1690	2875	1706	2984	2175	4029	2912	2429	SEMA3C	7	80742538	80922359	-	6268	protein_coding	semaphorin 3C [Source:HGNC Symbol;Acc:HGNC:10725]	-
ENSG00000111328	2606	2898	3670	2688	1840	1856	2206	1862	2697	CDK2AP1	12	123260971	123272334	-	3117	protein_coding	cyclin dependent kinase 2 associated protein 1 [Source:HGNC Symbol;Acc:HGNC:14002]	-
ENSG00000115419	2326	2018	3025	1347	2015	1541	3348	2331	2401	GLS	2	190880827	190965552	+	9827	protein_coding	glutaminase [Source:HGNC Symbol;Acc:HGNC:4331]	-
ENSG00000142168	2814	3301	2495	4106	1486	2079	2378	2253	3563	SOD1	21	31659622	31668931	+	2019	protein_coding	superoxide dismutase 1 [Source:HGNC Symbol;Acc:HGNC:11179]	-
ENSG00000089159	2166	2740	3673	2882	2374	2075	3212	2548	2523	PXN	12	120210439	120265771	-	7460	protein_coding	paxillin [Source:HGNC Symbol;Acc:HGNC:9718]	-
ENSG00000144043	2219	3024	3366	2944	2067	2124	2579	1960	2447	TEX261	2	70985938	70994945	-	4260	protein_coding	testis expressed 261 [Source:HGNC Symbol;Acc:HGNC:30712]	-
ENSG00000171992	1558	2389	3138	2322	1942	1716	2633	2009	2108	SYNPO	5	150601080	150659220	+	10258	protein_coding	synaptopodin [Source:HGNC Symbol;Acc:HGNC:30672]	-
ENSG00000133816	2346	1997	3305	2498	3200	2294	3228	2326	1893	MICAL2	11	12094008	12359144	+	20191	protein_coding	microtubule associated monooxygenase, calponin and LIM domain containing 2 [Source:HGNC Symbol;Acc:HGNC:24693]	-
ENSG00000125648	2763	3465	4283	3131	2444	2289	3223	2592	2950	SLC25A23	19	6436079	6465203	-	4859	protein_coding	solute carrier family 25 member 23 [Source:HGNC Symbol;Acc:HGNC:19375]	-
ENSG00000134779	2384	3135	3103	3451	2151	2063	2876	2354	2899	TPGS2	18	36777647	36829216	-	10571	protein_coding	tubulin polyglutamylase complex subunit 2 [Source:HGNC Symbol;Acc:HGNC:24561]	-
ENSG00000278540	2192	2107	3419	2345	2897	2374	4069	3045	2187	ACACA	17	37084988	37406818	-	13008	protein_coding	acetyl-CoA carboxylase alpha [Source:HGNC Symbol;Acc:HGNC:84]	-
ENSG00000177732	2019	3021	3327	2391	1496	1755	2502	2156	2152	SOX12	20	325595	330224	+	4630	protein_coding	SRY-box 12 [Source:HGNC Symbol;Acc:HGNC:11198]	HMG
ENSG00000137207	2271	3492	3160	3678	1863	2099	2527	1933	2806	YIPF3	6	43511827	43516990	-	3053	protein_coding	Yip1 domain family member 3 [Source:HGNC Symbol;Acc:HGNC:21023]	-
ENSG00000213722	2007	4003	3022	3629	1374	1706	2073	1634	2672	DDAH2	6	31727038	31730617	-	2538	protein_coding	dimethylarginine dimethylaminohydrolase 2 [Source:HGNC Symbol;Acc:HGNC:2716]	-
ENSG00000067064	2398	2383	2346	2743	1999	1676	2962	2407	2957	IDI1	10	1039152	1049170	-	4345	protein_coding	isopentenyl-diphosphate delta isomerase 1 [Source:HGNC Symbol;Acc:HGNC:5387]	-
ENSG00000101474	2400	3029	2861	3502	2190	2364	2969	2559	3146	APMAP	20	24962925	24992979	-	2454	protein_coding	adipocyte plasma membrane associated protein [Source:HGNC Symbol;Acc:HGNC:13238]	-
ENSG00000099783	1851	2492	2279	3314	1857	1967	2129	2027	2224	HNRNPM	19	8444767	8489114	+	5614	protein_coding	heterogeneous nuclear ribonucleoprotein M [Source:HGNC Symbol;Acc:HGNC:5046]	-
ENSG00000042753	2489	3444	3284	4600	1922	2314	2216	1988	3561	AP2S1	19	46838136	46850992	-	1704	protein_coding	adaptor related protein complex 2 subunit sigma 1 [Source:HGNC Symbol;Acc:HGNC:565]	-
ENSG00000164754	2760	2895	3901	2769	2627	2642	3548	2608	2990	RAD21	8	116845935	116874866	-	6192	protein_coding	RAD21 cohesin complex component [Source:HGNC Symbol;Acc:HGNC:9811]	-
ENSG00000151135	2095	2132	2967	2255	1975	1834	2979	2371	2538	TMEM263	12	106955719	106978778	+	4768	protein_coding	transmembrane protein 263 [Source:HGNC Symbol;Acc:HGNC:28281]	-
ENSG00000173598	2319	2588	3274	2207	2387	2566	3327	2135	2534	NUDT4	12	93377883	93408146	+	10078	protein_coding	nudix hydrolase 4 [Source:HGNC Symbol;Acc:HGNC:8051]	-
ENSG00000135390	2682	3580	2889	4414	1819	2268	2561	2254	3618	ATP5MC2	12	53632726	53677408	-	3991	protein_coding	ATP synthase membrane subunit c locus 2 [Source:HGNC Symbol;Acc:HGNC:842]	-
ENSG00000159658	2451	2463	3719	2092	2259	1845	3137	2359	2360	EFCAB14	1	46675159	46719064	-	6285	protein_coding	EF-hand calcium binding domain 14 [Source:HGNC Symbol;Acc:HGNC:29051]	-
ENSG00000152492	2458	2939	3484	2316	2240	2001	2760	2029	2617	CCDC50	3	191329077	191398670	+	9202	protein_coding	coiled-coil domain containing 50 [Source:HGNC Symbol;Acc:HGNC:18111]	-
ENSG00000143753	2526	2933	2793	2653	1726	1880	2503	1801	2844	DEGS1	1	224175756	224193441	+	2515	protein_coding	delta 4-desaturase, sphingolipid 1 [Source:HGNC Symbol;Acc:HGNC:13709]	-
ENSG00000166173	1784	2972	2793	4264	2527	3014	2738	2313	3151	LARP6	15	70829130	70854159	-	5554	protein_coding	La ribonucleoprotein domain family member 6 [Source:HGNC Symbol;Acc:HGNC:24012]	-
ENSG00000169992	2116	2742	3290	2526	2025	2043	3249	2483	2676	NLGN2	17	7404874	7419860	+	5550	protein_coding	neuroligin 2 [Source:HGNC Symbol;Acc:HGNC:14290]	-
ENSG00000050820	2274	3063	3088	2715	1557	1476	2006	1702	2033	BCAR1	16	75228187	75268053	-	9178	protein_coding	BCAR1, Cas family scaffold protein [Source:HGNC Symbol;Acc:HGNC:971]	-
ENSG00000167110	2071	2865	2881	2716	2118	2050	2585	2051	2339	GOLGA2	9	128255829	128275995	-	6961	protein_coding	golgin A2 [Source:HGNC Symbol;Acc:HGNC:4425]	-
ENSG00000103353	2005	2613	3343	2459	2183	1931	2995	2371	2261	UBFD1	16	23557362	23574389	+	8619	protein_coding	ubiquitin family domain containing 1 [Source:HGNC Symbol;Acc:HGNC:30565]	-
ENSG00000157020	1902	2602	2089	3239	1596	1588	2055	1930	2441	SEC13	3	10293131	10321178	-	5446	protein_coding	SEC13 homolog, nuclear pore and COPII coat complex component [Source:HGNC Symbol;Acc:HGNC:10697]	-
ENSG00000161202	2374	2844	3595	2173	1913	1829	2814	2021	2137	DVL3	3	184155311	184173614	+	6368	protein_coding	dishevelled segment polarity protein 3 [Source:HGNC Symbol;Acc:HGNC:3087]	-
ENSG00000185236	2948	4623	4189	2768	1596	1751	2473	1769	2559	RAB11B	19	8389981	8404434	+	2470	protein_coding	RAB11B, member RAS oncogene family [Source:HGNC Symbol;Acc:HGNC:9761]	-
ENSG00000170525	2217	2900	3578	1875	1411	1428	3693	2356	2721	PFKFB3	10	6144934	6254644	+	6114	protein_coding	6-phosphofructo-2-kinase/fructose-2,6-biphosphatase 3 [Source:HGNC Symbol;Acc:HGNC:8874]	-
ENSG00000248527	2548	2840	3584	3497	2463	1977	2804	2519	4036	MTATP6P1	1	633696	634376	+	681	unprocessed_pseudogene	MT-ATP6 pseudogene 1 [Source:HGNC Symbol;Acc:HGNC:44575]	-
ENSG00000136930	2371	3179	3025	3692	2111	2212	2425	2183	3237	PSMB7	9	124353466	124415444	-	1787	protein_coding	proteasome subunit beta 7 [Source:HGNC Symbol;Acc:HGNC:9544]	-
ENSG00000145907	2498	2599	3849	2020	1990	1871	3070	2230	2421	G3BP1	5	151771045	151812785	+	12406	protein_coding	G3BP stress granule assembly factor 1 [Source:HGNC Symbol;Acc:HGNC:30292]	-
ENSG00000142599	2557	2822	4259	1927	2283	1894	3319	2362	1893	RERE	1	8352397	8817643	-	11503	protein_coding	arginine-glutamic acid dipeptide repeats [Source:HGNC Symbol;Acc:HGNC:9965]	zf-GATA
ENSG00000118515	2486	2751	3577	2137	1648	1666	3287	2300	2962	SGK1	6	134169246	134318112	-	9992	protein_coding	serum/glucocorticoid regulated kinase 1 [Source:HGNC Symbol;Acc:HGNC:10810]	-
ENSG00000128989	2346	2563	3661	2383	2559	2418	3402	2316	2545	ARPP19	15	52547045	52569883	-	6917	protein_coding	cAMP regulated phosphoprotein 19 [Source:HGNC Symbol;Acc:HGNC:16967]	-
ENSG00000165410	2575	2514	3237	3093	2468	2323	3509	2466	3293	CFL2	14	34706769	34714823	-	7179	protein_coding	cofilin 2 [Source:HGNC Symbol;Acc:HGNC:1875]	-
ENSG00000156113	1845	2157	3113	1840	2443	1900	3307	2117	2106	KCNMA1	10	76869601	77638369	-	35644	protein_coding	potassium calcium-activated channel subfamily M alpha 1 [Source:HGNC Symbol;Acc:HGNC:6284]	-
ENSG00000125107	1876	2055	3423	1596	2682	2035	3502	2478	1726	CNOT1	16	58519951	58629886	-	10852	protein_coding	CCR4-NOT transcription complex subunit 1 [Source:HGNC Symbol;Acc:HGNC:7877]	-
ENSG00000103342	2584	2726	3379	2453	2211	2178	3093	2102	2545	GSPT1	16	11868128	11916082	-	8018	protein_coding	G1 to S phase transition 1 [Source:HGNC Symbol;Acc:HGNC:4621]	-
ENSG00000019144	2244	3000	3966	2036	1669	1536	2496	1973	1768	PHLDB1	11	118606440	118658038	+	21722	protein_coding	pleckstrin homology like domain family B member 1 [Source:HGNC Symbol;Acc:HGNC:23697]	-
ENSG00000096433	2458	2543	4083	2207	3165	2441	4238	3064	2318	ITPR3	6	33620365	33696574	+	9870	protein_coding	inositol 1,4,5-trisphosphate receptor type 3 [Source:HGNC Symbol;Acc:HGNC:6182]	-
ENSG00000117362	2175	3522	3441	3053	1662	1957	2187	1725	2769	APH1A	1	150265399	150269580	-	3473	protein_coding	aph-1 homolog A, gamma-secretase subunit [Source:HGNC Symbol;Acc:HGNC:29509]	-
ENSG00000149547	2357	3300	3532	2569	1960	1925	2643	1994	2880	EI24	11	125569216	125584687	+	3558	protein_coding	EI24, autophagy associated transmembrane protein [Source:HGNC Symbol;Acc:HGNC:13276]	-
ENSG00000179954	2161	2570	3826	1925	1931	1414	3135	2319	1720	SSC5D	19	55488404	55519098	+	7314	protein_coding	scavenger receptor cysteine rich family member with 5 domains [Source:HGNC Symbol;Acc:HGNC:26641]	-
ENSG00000170035	2283	3101	2886	2685	1734	1977	2461	1827	2918	UBE2E3	2	180967248	181076585	+	2973	protein_coding	ubiquitin conjugating enzyme E2 E3 [Source:HGNC Symbol;Acc:HGNC:12479]	-
ENSG00000023902	2614	4326	3397	3522	1563	2004	2526	1645	3185	PLEKHO1	1	150149183	150164720	+	6565	protein_coding	pleckstrin homology domain containing O1 [Source:HGNC Symbol;Acc:HGNC:24310]	-
ENSG00000104824	2284	3159	3475	2425	1911	2059	2310	1798	2232	HNRNPL	19	38836388	38852347	-	6821	protein_coding	heterogeneous nuclear ribonucleoprotein L [Source:HGNC Symbol;Acc:HGNC:5045]	-
ENSG00000173457	2189	3559	2774	3683	1326	1685	1517	1349	2609	PPP1R14B	11	64244480	64246941	-	1655	protein_coding	protein phosphatase 1 regulatory inhibitor subunit 14B [Source:HGNC Symbol;Acc:HGNC:9057]	-
ENSG00000101558	2290	2607	3141	2959	2385	2176	2898	2079	3099	VAPA	18	9914002	9960021	+	11880	protein_coding	VAMP associated protein A [Source:HGNC Symbol;Acc:HGNC:12648]	-
ENSG00000127184	2654	3370	2862	3913	1599	2163	2372	2220	3681	COX7C	5	86617904	86620962	+	1993	protein_coding	cytochrome c oxidase subunit 7C [Source:HGNC Symbol;Acc:HGNC:2292]	-
ENSG00000166226	2278	3209	2958	2916	1699	1939	2268	1903	2797	CCT2	12	69585334	69601570	+	4322	protein_coding	chaperonin containing TCP1 subunit 2 [Source:HGNC Symbol;Acc:HGNC:1615]	-
ENSG00000070540	2787	3199	3654	3489	2725	2681	3841	2567	3271	WIPI1	17	68420948	68457513	-	3402	protein_coding	WD repeat domain, phosphoinositide interacting 1 [Source:HGNC Symbol;Acc:HGNC:25471]	-
ENSG00000112972	1473	1216	1829	1823	1975	1432	3077	2788	2121	HMGCS1	5	43289395	43313512	-	4702	protein_coding	3-hydroxy-3-methylglutaryl-CoA synthase 1 [Source:HGNC Symbol;Acc:HGNC:5007]	-
ENSG00000101152	1976	2648	3541	2735	1974	2022	2637	1968	2331	DNAJC5	20	63895182	63936031	+	5287	protein_coding	DnaJ heat shock protein family (Hsp40) member C5 [Source:HGNC Symbol;Acc:HGNC:16235]	-
ENSG00000157593	2049	2881	2902	2984	1717	1848	2369	1908	2808	SLC35B2	6	44254096	44257890	-	2363	protein_coding	solute carrier family 35 member B2 [Source:HGNC Symbol;Acc:HGNC:16872]	-
ENSG00000131374	2692	2976	4442	2170	2450	2304	3548	2346	2387	TBC1D5	3	17157162	18444817	-	11269	protein_coding	TBC1 domain family member 5 [Source:HGNC Symbol;Acc:HGNC:19166]	-
ENSG00000117385	1529	2316	2011	2834	1542	1533	2006	1627	2218	P3H1	1	42746335	42767084	-	6766	protein_coding	prolyl 3-hydroxylase 1 [Source:HGNC Symbol;Acc:HGNC:19316]	-
ENSG00000054118	1931	2301	3137	2644	2514	2285	3029	2373	2519	THRAP3	1	36224416	36305357	+	4736	protein_coding	thyroid hormone receptor associated protein 3 [Source:HGNC Symbol;Acc:HGNC:22964]	-
ENSG00000009954	2091	2706	3760	2247	2526	2266	3381	2266	2292	BAZ1B	7	73440398	73522278	-	7053	protein_coding	bromodomain adjacent to zinc finger domain 1B [Source:HGNC Symbol;Acc:HGNC:961]	-
ENSG00000134684	1354	1942	1773	3146	2918	3605	2453	1723	2135	YARS	1	32775237	32818153	-	8212	protein_coding	tyrosyl-tRNA synthetase [Source:HGNC Symbol;Acc:HGNC:12840]	-
ENSG00000187720	2055	1350	2921	2675	3468	2871	6259	4757	3545	THSD4	15	71096952	71783383	+	15837	protein_coding	thrombospondin type 1 domain containing 4 [Source:HGNC Symbol;Acc:HGNC:25835]	-
ENSG00000110237	2280	2899	3828	2218	2206	1829	2907	2259	2222	ARHGEF17	11	73308289	73369388	+	9908	protein_coding	Rho guanine nucleotide exchange factor 17 [Source:HGNC Symbol;Acc:HGNC:21726]	-
ENSG00000197766	3705	5838	4685	3231	1399	1671	2163	1296	3255	CFD	19	859643	863630	+	1222	protein_coding	complement factor D [Source:HGNC Symbol;Acc:HGNC:2771]	-
ENSG00000103647	2036	2694	3418	3298	2932	2607	3238	2406	2383	CORO2B	15	68578969	68727806	+	3998	protein_coding	coronin 2B [Source:HGNC Symbol;Acc:HGNC:2256]	-
ENSG00000185585	3968	5806	6887	1795	1675	1511	2711	1890	1879	OLFML2A	9	124777158	124814885	+	6746	protein_coding	olfactomedin like 2A [Source:HGNC Symbol;Acc:HGNC:27270]	-
ENSG00000141002	2401	3324	3090	3695	2160	2123	2685	1957	2852	TCF25	16	89873570	89913627	+	7967	protein_coding	transcription factor 25 [Source:HGNC Symbol;Acc:HGNC:29181]	Others
ENSG00000013016	2788	3783	4479	2643	2004	1822	2879	2441	2579	EHD3	2	31234337	31269447	+	4636	protein_coding	EH domain containing 3 [Source:HGNC Symbol;Acc:HGNC:3244]	-
ENSG00000137273	2486	3689	3501	2868	1921	1862	3013	2276	2974	FOXF2	6	1389576	1395603	+	2451	protein_coding	forkhead box F2 [Source:HGNC Symbol;Acc:HGNC:3810]	Fork
ENSG00000005007	2477	3090	4226	2577	2187	1929	2924	2222	2177	UPF1	19	18831938	18868236	+	8600	protein_coding	UPF1, RNA helicase and ATPase [Source:HGNC Symbol;Acc:HGNC:9962]	-
ENSG00000048740	2149	2346	3505	1803	2590	2134	4070	2871	2550	CELF2	10	10798397	11336675	+	10978	protein_coding	CUGBP Elav-like family member 2 [Source:HGNC Symbol;Acc:HGNC:2550]	-
ENSG00000131165	2304	3686	3330	3228	1510	1736	2066	1634	2597	CHMP1A	16	89644431	89657845	-	3208	protein_coding	charged multivesicular body protein 1A [Source:HGNC Symbol;Acc:HGNC:8740]	-
ENSG00000157637	2616	3334	3882	2649	1777	1988	2498	1933	2231	SLC38A10	17	81245000	81295547	-	7716	protein_coding	solute carrier family 38 member 10 [Source:HGNC Symbol;Acc:HGNC:28237]	-
ENSG00000158109	2506	3639	3486	2901	1709	1883	2423	1838	2942	TPRG1L	1	3625002	3630127	+	2414	protein_coding	tumor protein p63 regulated 1 like [Source:HGNC Symbol;Acc:HGNC:27007]	-
ENSG00000103769	2567	2782	3252	2977	2095	2031	2839	2034	3014	RAB11A	15	65726054	65891991	+	5682	protein_coding	RAB11A, member RAS oncogene family [Source:HGNC Symbol;Acc:HGNC:9760]	-
ENSG00000198380	1674	1879	2499	1733	2095	2122	2713	1961	1927	GFPT1	2	69319769	69387254	-	8866	protein_coding	glutamine--fructose-6-phosphate transaminase 1 [Source:HGNC Symbol;Acc:HGNC:4241]	-
ENSG00000141424	2520	2516	3910	2091	2277	1921	3224	2246	2503	SLC39A6	18	36108532	36129385	-	3682	protein_coding	solute carrier family 39 member 6 [Source:HGNC Symbol;Acc:HGNC:18607]	-
ENSG00000276293	2163	2982	3615	2365	2023	1846	2872	2160	2361	PIP4K2B	17	38765689	38800126	-	6135	protein_coding	phosphatidylinositol-5-phosphate 4-kinase type 2 beta [Source:HGNC Symbol;Acc:HGNC:8998]	-
ENSG00000142230	2168	3018	2796	3326	1653	2003	2394	1861	2722	SAE1	19	47113274	47210636	+	3396	protein_coding	SUMO1 activating enzyme subunit 1 [Source:HGNC Symbol;Acc:HGNC:30660]	-
ENSG00000132471	2425	3181	3518	3761	2356	2376	3146	2529	3046	WBP2	17	75845699	75856507	-	5399	protein_coding	WW domain binding protein 2 [Source:HGNC Symbol;Acc:HGNC:12738]	-
ENSG00000101182	2263	3159	2558	3509	1753	1916	2236	1878	3142	PSMA7	20	62136735	62143440	-	1750	protein_coding	proteasome subunit alpha 7 [Source:HGNC Symbol;Acc:HGNC:9536]	-
ENSG00000139842	2217	2712	3131	2282	2102	2053	3186	2182	2678	CUL4A	13	113208193	113267108	+	7869	protein_coding	cullin 4A [Source:HGNC Symbol;Acc:HGNC:2554]	-
ENSG00000168477	3402	3271	7431	1619	2418	2084	3571	2384	1748	TNXB	6	32041153	32115334	-	15909	protein_coding	tenascin XB [Source:HGNC Symbol;Acc:HGNC:11976]	-
ENSG00000121774	1847	2434	2931	2948	2084	2076	2748	2208	2536	KHDRBS1	1	32013829	32060850	+	3588	protein_coding	KH RNA binding domain containing, signal transduction associated 1 [Source:HGNC Symbol;Acc:HGNC:18116]	-
ENSG00000101421	2671	3606	3583	3376	1757	2015	2180	1714	2770	CHMP4B	20	33811304	33854366	+	1646	protein_coding	charged multivesicular body protein 4B [Source:HGNC Symbol;Acc:HGNC:16171]	-
ENSG00000173905	2248	2314	3471	1955	2484	1951	3523	2534	2537	GOLIM4	3	168008677	168095975	-	4647	protein_coding	golgi integral membrane protein 4 [Source:HGNC Symbol;Acc:HGNC:15448]	-
ENSG00000182446	2051	2605	2937	2657	1897	1727	2725	2027	2428	NPLOC4	17	81556887	81648465	-	9574	protein_coding	NPL4 homolog, ubiquitin recognition factor [Source:HGNC Symbol;Acc:HGNC:18261]	-
ENSG00000138867	2101	3035	3258	2921	1866	1750	2381	1832	2590	GUCD1	22	24540423	24555935	-	4529	protein_coding	guanylyl cyclase domain containing 1 [Source:HGNC Symbol;Acc:HGNC:14237]	-
ENSG00000162413	2407	3653	3923	2238	1861	1883	3022	2108	2416	KLHL21	1	6590724	6614607	-	6901	protein_coding	kelch like family member 21 [Source:HGNC Symbol;Acc:HGNC:29041]	-
ENSG00000169926	2477	2716	3906	2955	3012	2391	3484	2167	2237	KLF13	15	31326855	31435665	+	9409	protein_coding	Kruppel like factor 13 [Source:HGNC Symbol;Acc:HGNC:13672]	zf-C2H2
ENSG00000104853	2102	2904	3348	2609	1856	1829	2438	2055	2138	CLPTM1	19	44954585	44993341	+	5229	protein_coding	CLPTM1, transmembrane protein [Source:HGNC Symbol;Acc:HGNC:2087]	-
ENSG00000175216	2065	2362	3536	2161	2592	2195	3503	2588	2139	CKAP5	11	46743048	46846308	-	8538	protein_coding	cytoskeleton associated protein 5 [Source:HGNC Symbol;Acc:HGNC:28959]	-
ENSG00000116688	2334	2886	3391	2838	2271	2190	2845	2136	2590	MFN2	1	11980181	12013514	+	4973	protein_coding	mitofusin 2 [Source:HGNC Symbol;Acc:HGNC:16877]	-
ENSG00000079805	2420	3154	3493	3015	1853	1879	2742	1904	2473	DNM2	19	10718079	10833488	+	13443	protein_coding	dynamin 2 [Source:HGNC Symbol;Acc:HGNC:2974]	-
ENSG00000241973	2358	2707	3886	2072	2295	1850	3349	2516	2048	PI4KA	22	20707691	20859417	-	11407	protein_coding	phosphatidylinositol 4-kinase alpha [Source:HGNC Symbol;Acc:HGNC:8983]	-
ENSG00000009335	1997	2462	3416	1996	1952	1794	3178	2171	2278	UBE3C	7	157138913	157269372	+	9220	protein_coding	ubiquitin protein ligase E3C [Source:HGNC Symbol;Acc:HGNC:16803]	-
ENSG00000012171	1687	2303	2079	4078	2352	2706	3400	2902	3449	SEMA3B	3	50267558	50277546	+	5768	protein_coding	semaphorin 3B [Source:HGNC Symbol;Acc:HGNC:10724]	-
ENSG00000188895	2401	3367	3381	2394	1944	2102	2880	2006	2481	MSL1	17	40122298	40136916	+	7397	protein_coding	male specific lethal 1 homolog [Source:HGNC Symbol;Acc:HGNC:27905]	-
ENSG00000077232	2101	2229	2994	2074	2232	1933	3023	2318	2280	DNAJC10	2	182716041	182794464	+	21835	protein_coding	DnaJ heat shock protein family (Hsp40) member C10 [Source:HGNC Symbol;Acc:HGNC:24637]	-
ENSG00000160075	2488	3632	3195	3321	1731	1990	2281	1766	3113	SSU72	1	1541673	1574869	-	6925	protein_coding	SSU72 homolog, RNA polymerase II CTD phosphatase [Source:HGNC Symbol;Acc:HGNC:25016]	-
ENSG00000089154	1900	2333	3339	2193	2220	1725	3080	2474	1977	GCN1	12	120127203	120194710	-	9654	protein_coding	GCN1, eIF2 alpha kinase activator homolog [Source:HGNC Symbol;Acc:HGNC:4199]	-
ENSG00000114354	1928	2245	2327	2627	1867	1805	2519	1889	2410	TFG	3	100709331	100748966	+	4994	protein_coding	TRK-fused gene [Source:HGNC Symbol;Acc:HGNC:11758]	-
ENSG00000118523	2507	2933	3423	1571	1257	1048	1604	1209	1424	CTGF	6	131948176	131951373	-	2339	protein_coding	connective tissue growth factor [Source:HGNC Symbol;Acc:HGNC:2500]	-
ENSG00000173230	2159	2335	3713	2557	2863	2241	3628	2664	2194	GOLGB1	3	121663199	121749767	-	11865	protein_coding	golgin B1 [Source:HGNC Symbol;Acc:HGNC:4429]	-
ENSG00000125503	2376	3576	3540	3228	1646	1915	2551	1852	3069	PPP1R12C	19	55090913	55117559	-	7726	protein_coding	protein phosphatase 1 regulatory subunit 12C [Source:HGNC Symbol;Acc:HGNC:14947]	-
ENSG00000115806	2068	2851	3029	2632	1845	1766	2368	1961	2452	GORASP2	2	170928464	170967129	+	5340	protein_coding	golgi reassembly stacking protein 2 [Source:HGNC Symbol;Acc:HGNC:17500]	-
ENSG00000136010	1309	1362	1899	1612	3265	2871	2702	2183	1538	ALDH1L2	12	105019784	105084577	-	8507	protein_coding	aldehyde dehydrogenase 1 family member L2 [Source:HGNC Symbol;Acc:HGNC:26777]	-
ENSG00000257923	2488	3325	3547	2802	2104	2125	2878	1968	2552	CUX1	7	101815904	102283958	+	17789	protein_coding	cut like homeobox 1 [Source:HGNC Symbol;Acc:HGNC:2557]	CUT
ENSG00000076513	1918	2057	2875	3012	2616	2401	3222	2630	2744	ANKRD13A	12	109999186	110039763	+	7350	protein_coding	ankyrin repeat domain 13A [Source:HGNC Symbol;Acc:HGNC:21268]	-
ENSG00000159216	2373	2086	3659	2089	2485	2119	3146	1899	2193	RUNX1	21	34787801	36004667	-	15574	protein_coding	runt related transcription factor 1 [Source:HGNC Symbol;Acc:HGNC:10471]	Runt
ENSG00000166086	2009	2801	3307	2290	1792	1795	2615	1929	2149	JAM3	11	134068925	134152001	+	5451	protein_coding	junctional adhesion molecule 3 [Source:HGNC Symbol;Acc:HGNC:15532]	-
ENSG00000129625	2556	2847	3053	2893	2012	2124	2938	2208	2920	REEP5	5	112876379	112922539	-	4230	protein_coding	receptor accessory protein 5 [Source:HGNC Symbol;Acc:HGNC:30077]	-
ENSG00000264364	2060	3239	3517	3185	2071	2431	2700	2126	2847	DYNLL2	17	58083415	58095536	+	6805	protein_coding	dynein light chain LC8-type 2 [Source:HGNC Symbol;Acc:HGNC:24596]	-
ENSG00000103512	1673	2061	2658	2752	2367	2060	3000	2435	2410	NOMO1	16	14833681	14896160	+	5819	protein_coding	NODAL modulator 1 [Source:HGNC Symbol;Acc:HGNC:30060]	-
ENSG00000077235	1929	2536	3195	2281	1978	1622	2919	2265	2028	GTF3C1	16	27459555	27549913	-	11562	protein_coding	general transcription factor IIIC subunit 1 [Source:HGNC Symbol;Acc:HGNC:4664]	-
ENSG00000137831	2601	3050	3961	3154	2808	2742	3030	2161	2673	UACA	15	70654554	70763593	-	11031	protein_coding	uveal autoantigen with coiled-coil domains and ankyrin repeats [Source:HGNC Symbol;Acc:HGNC:15947]	-
ENSG00000203879	2070	3064	2951	3194	1966	2094	2629	2203	2831	GDI1	X	154436913	154443467	+	5256	protein_coding	GDP dissociation inhibitor 1 [Source:HGNC Symbol;Acc:HGNC:4226]	-
ENSG00000161544	3342	4579	4968	3045	1739	1881	3062	2145	3407	CYGB	17	76527356	76551175	-	2949	protein_coding	cytoglobin [Source:HGNC Symbol;Acc:HGNC:16505]	-
ENSG00000204386	1991	2368	2178	3303	1745	2001	2858	2197	2786	NEU1	6	31857659	31862906	-	4822	protein_coding	neuraminidase 1 [Source:HGNC Symbol;Acc:HGNC:7758]	-
ENSG00000100804	2029	2816	2451	3446	1530	1778	2119	1846	2804	PSMB5	14	23016543	23035230	-	1765	protein_coding	proteasome subunit beta 5 [Source:HGNC Symbol;Acc:HGNC:9542]	-
ENSG00000132155	2028	2808	3030	2744	2292	2221	2605	2078	2194	RAF1	3	12583601	12664226	-	7847	protein_coding	Raf-1 proto-oncogene, serine/threonine kinase [Source:HGNC Symbol;Acc:HGNC:9829]	-
ENSG00000115484	2230	2803	3191	3010	1986	2112	2754	2163	2861	CCT4	2	61868089	61888804	-	2830	protein_coding	chaperonin containing TCP1 subunit 4 [Source:HGNC Symbol;Acc:HGNC:1617]	-
ENSG00000143393	1658	2689	2715	2927	1827	1946	2386	1867	2419	PI4KB	1	151291797	151327715	-	5456	protein_coding	phosphatidylinositol 4-kinase beta [Source:HGNC Symbol;Acc:HGNC:8984]	-
ENSG00000206538	2437	1799	3838	1113	2471	1821	3460	2302	1865	VGLL3	3	86876388	86991119	-	12714	protein_coding	vestigial like family member 3 [Source:HGNC Symbol;Acc:HGNC:24327]	-
ENSG00000213741	2874	3245	2885	3096	1295	1576	1920	2138	4065	RPS29	14	49570984	49599164	-	9845	protein_coding	ribosomal protein S29 [Source:HGNC Symbol;Acc:HGNC:10419]	-
ENSG00000177879	2644	3128	3091	2711	1895	1875	2610	1958	3027	AP3S1	5	115841481	115914081	+	3198	protein_coding	adaptor related protein complex 3 subunit sigma 1 [Source:HGNC Symbol;Acc:HGNC:2013]	-
ENSG00000099341	2051	2826	2505	3604	1768	2098	2049	1874	3002	PSMD8	19	38374536	38383824	+	3105	protein_coding	proteasome 26S subunit, non-ATPase 8 [Source:HGNC Symbol;Acc:HGNC:9566]	-
ENSG00000176978	2219	3732	3355	3667	1554	1773	2043	1437	2858	DPP7	9	137110542	137115177	-	2820	protein_coding	dipeptidyl peptidase 7 [Source:HGNC Symbol;Acc:HGNC:14892]	-
ENSG00000187735	1850	2038	2544	2027	2345	2696	2640	1832	2249	TCEA1	8	53966552	54022529	-	4415	protein_coding	transcription elongation factor A1 [Source:HGNC Symbol;Acc:HGNC:11612]	-
ENSG00000124767	2694	2975	3349	2815	2126	2109	2972	2157	2992	GLO1	6	38675925	38703141	-	2352	protein_coding	glyoxalase I [Source:HGNC Symbol;Acc:HGNC:4323]	-
ENSG00000169136	1117	1707	1706	2416	2103	2739	1403	1185	1339	ATF5	19	49928702	49933935	+	2954	protein_coding	activating transcription factor 5 [Source:HGNC Symbol;Acc:HGNC:790]	TF_bZIP
ENSG00000178980	2411	3265	2832	3796	1507	1531	1991	1808	3160	SELENOW	19	47778572	47784686	+	5261	protein_coding	selenoprotein W [Source:HGNC Symbol;Acc:HGNC:10752]	-
ENSG00000274012	675	1375	2236	1509	1661	1481	3296	5737	2769	RN7SL2	14	49862550	49862849	-	300	misc_RNA	RNA, 7SL, cytoplasmic 2 [Source:HGNC Symbol;Acc:HGNC:23134]	-
ENSG00000164091	2152	2791	3628	2293	1907	1858	2510	1970	2220	WDR82	3	52254421	52288020	-	5726	protein_coding	WD repeat domain 82 [Source:HGNC Symbol;Acc:HGNC:28826]	-
ENSG00000116459	2049	2692	2499	3617	1789	1931	2383	1836	3225	ATP5PB	1	111448864	111462773	+	3383	protein_coding	ATP synthase peripheral stalk-membrane subunit b [Source:HGNC Symbol;Acc:HGNC:840]	-
ENSG00000067704	2318	2678	3354	2383	2074	2027	3010	2325	2639	IARS2	1	220094102	220148041	+	4165	protein_coding	isoleucyl-tRNA synthetase 2, mitochondrial [Source:HGNC Symbol;Acc:HGNC:29685]	-
ENSG00000174080	3078	5685	5011	2359	1302	1603	1957	1275	2432	CTSF	11	66563463	66568841	-	2896	protein_coding	cathepsin F [Source:HGNC Symbol;Acc:HGNC:2531]	-
ENSG00000078098	2284	2638	2822	2413	2124	2073	2936	2110	2565	FAP	2	162170684	162245151	-	7003	protein_coding	fibroblast activation protein alpha [Source:HGNC Symbol;Acc:HGNC:3590]	-
ENSG00000148358	1945	2008	2946	2311	2372	1988	3384	2583	2011	GPR107	9	130053426	130140169	+	9139	protein_coding	G protein-coupled receptor 107 [Source:HGNC Symbol;Acc:HGNC:17830]	-
ENSG00000160551	2121	1755	3309	1433	2746	1838	4047	2694	1836	TAOK1	17	29390464	29551904	+	16980	protein_coding	TAO kinase 1 [Source:HGNC Symbol;Acc:HGNC:29259]	-
ENSG00000075151	2255	2073	3548	1823	2335	2044	3290	2413	2035	EIF4G3	1	20806292	21176888	-	9596	protein_coding	eukaryotic translation initiation factor 4 gamma 3 [Source:HGNC Symbol;Acc:HGNC:3298]	-
ENSG00000131507	2477	2695	3409	2369	1928	1624	2935	1913	2702	NDFIP1	5	142108505	142154443	+	6024	protein_coding	Nedd4 family interacting protein 1 [Source:HGNC Symbol;Acc:HGNC:17592]	-
ENSG00000167081	2342	2268	2884	2387	2306	2043	2884	1886	2812	PBX3	9	125747345	125967377	+	4529	protein_coding	PBX homeobox 3 [Source:HGNC Symbol;Acc:HGNC:8634]	Homeobox
ENSG00000099290	2409	2640	3402	2426	2093	2102	3087	2140	2494	WASHC2A	10	50067888	50133506	+	5159	protein_coding	WASH complex subunit 2A [Source:HGNC Symbol;Acc:HGNC:23416]	-
ENSG00000162458	2631	3347	3988	3452	2193	2246	2828	2124	2932	FBLIM1	1	15756607	15786594	+	4716	protein_coding	filamin binding LIM protein 1 [Source:HGNC Symbol;Acc:HGNC:24686]	-
ENSG00000114853	2669	3350	3802	2908	1772	1897	2501	1550	2479	ZBTB47	3	42653684	42665854	+	3781	protein_coding	zinc finger and BTB domain containing 47 [Source:HGNC Symbol;Acc:HGNC:26955]	ZBTB
ENSG00000110696	2284	2567	2760	2190	1875	1869	2474	1923	2585	C11orf58	11	16613132	16756881	+	8675	protein_coding	chromosome 11 open reading frame 58 [Source:HGNC Symbol;Acc:HGNC:16990]	-
ENSG00000167693	1954	2849	2967	2362	1519	1455	2000	1593	2025	NXN	17	799313	979770	-	5880	protein_coding	nucleoredoxin [Source:HGNC Symbol;Acc:HGNC:18008]	-
ENSG00000143337	2275	2780	3727	1810	2151	1959	2718	1971	2196	TOR1AIP1	1	179882042	179925000	+	9615	protein_coding	torsin 1A interacting protein 1 [Source:HGNC Symbol;Acc:HGNC:29456]	-
ENSG00000025796	2034	2181	2883	2254	2333	2362	2591	1888	2412	SEC63	6	107867756	107958189	-	8587	protein_coding	SEC63 homolog, protein translocation regulator [Source:HGNC Symbol;Acc:HGNC:21082]	-
ENSG00000117318	184	261	277	927	440	496	703	662	1070	ID3	1	23557918	23559794	-	1797	protein_coding	inhibitor of DNA binding 3, HLH protein [Source:HGNC Symbol;Acc:HGNC:5362]	bHLH
ENSG00000122565	2439	2484	2521	2614	1799	1864	2738	1942	2830	CBX3	7	26201162	26213356	+	4641	protein_coding	chromobox 3 [Source:HGNC Symbol;Acc:HGNC:1553]	-
ENSG00000198792	2003	2585	3071	2734	1783	1834	2696	2201	2218	TMEM184B	22	38219291	38273034	-	7080	protein_coding	transmembrane protein 184B [Source:HGNC Symbol;Acc:HGNC:1310]	-
ENSG00000186174	2174	2217	3908	1822	2524	1799	3513	2628	1547	BCL9L	11	118893875	118925608	-	10470	protein_coding	B cell CLL/lymphoma 9 like [Source:HGNC Symbol;Acc:HGNC:23688]	-
ENSG00000126698	2100	2942	2537	3296	1576	1763	2350	1810	2888	DNAJC8	1	28199456	28233025	-	2888	protein_coding	DnaJ heat shock protein family (Hsp40) member C8 [Source:HGNC Symbol;Acc:HGNC:15470]	-
ENSG00000065135	2078	2403	2789	2214	1809	1738	2536	1945	2511	GNAI3	1	109548611	109618321	+	27174	protein_coding	G protein subunit alpha i3 [Source:HGNC Symbol;Acc:HGNC:4387]	-
ENSG00000156471	2076	2857	3558	2319	1708	1680	2388	2060	2146	PTDSS1	8	96261715	96336995	+	6295	protein_coding	phosphatidylserine synthase 1 [Source:HGNC Symbol;Acc:HGNC:9587]	-
ENSG00000146242	2376	2635	3240	2275	2069	1964	2453	1890	2095	TPBG	6	82363206	82370828	+	6904	protein_coding	trophoblast glycoprotein [Source:HGNC Symbol;Acc:HGNC:12004]	-
ENSG00000100401	2406	3583	3540	3117	1723	2056	1884	1527	2133	RANGAP1	22	41245611	41286251	-	5348	protein_coding	Ran GTPase activating protein 1 [Source:HGNC Symbol;Acc:HGNC:9854]	-
ENSG00000008282	2432	2635	3096	2195	2004	2037	2583	1924	2570	SYPL1	7	106090503	106112576	-	2804	protein_coding	synaptophysin like 1 [Source:HGNC Symbol;Acc:HGNC:11507]	-
ENSG00000101236	2138	2586	3633	2346	3378	3054	3707	2550	2229	RNF24	20	3927309	4015582	-	7668	protein_coding	ring finger protein 24 [Source:HGNC Symbol;Acc:HGNC:13779]	-
ENSG00000204291	925	1363	1819	723	906	1136	1049	816	893	COL15A1	9	98943179	99070792	+	6653	protein_coding	collagen type XV alpha 1 chain [Source:HGNC Symbol;Acc:HGNC:2192]	-
ENSG00000178252	1956	2670	3132	2387	1599	1624	2489	1917	2082	WDR6	3	49007062	49015953	+	5304	protein_coding	WD repeat domain 6 [Source:HGNC Symbol;Acc:HGNC:12758]	-
ENSG00000166557	2085	2829	2361	3572	1648	1694	2199	1746	2805	TMED3	15	79311062	79427432	+	19470	protein_coding	transmembrane p24 trafficking protein 3 [Source:HGNC Symbol;Acc:HGNC:28889]	-
ENSG00000074657	1921	2194	3450	1593	2127	1857	3095	2066	2047	ZNF532	18	58862600	58986480	+	11951	protein_coding	zinc finger protein 532 [Source:HGNC Symbol;Acc:HGNC:30940]	zf-C2H2
ENSG00000170876	2258	2493	3101	2192	1893	1758	2436	1825	2054	TMEM43	3	14124940	14143679	+	3572	protein_coding	transmembrane protein 43 [Source:HGNC Symbol;Acc:HGNC:28472]	-
ENSG00000104774	2266	3380	3268	2716	1919	1836	2449	1724	2524	MAN2B1	19	12646511	12666742	-	5374	protein_coding	mannosidase alpha class 2B member 1 [Source:HGNC Symbol;Acc:HGNC:6826]	-
ENSG00000104331	2071	2142	3108	2094	2131	2052	3393	2552	2638	IMPAD1	8	56957933	56993844	-	7594	protein_coding	inositol monophosphatase domain containing 1 [Source:HGNC Symbol;Acc:HGNC:26019]	-
ENSG00000186350	2278	3308	3883	2408	1812	1769	2754	2064	2361	RXRA	9	134317098	134440585	+	11083	protein_coding	retinoid X receptor alpha [Source:HGNC Symbol;Acc:HGNC:10477]	RXR-like
ENSG00000153395	2187	2316	3059	3115	2228	1770	2835	2179	2444	LPCAT1	5	1456480	1523977	-	6494	protein_coding	lysophosphatidylcholine acyltransferase 1 [Source:HGNC Symbol;Acc:HGNC:25718]	-
ENSG00000205730	2380	2572	3951	1587	2003	1927	2795	1746	1869	ITPRIPL2	16	19113932	19121629	+	7440	protein_coding	ITPRIP like 2 [Source:HGNC Symbol;Acc:HGNC:27257]	-
ENSG00000114251	1874	1773	3018	1198	1646	1414	2150	1766	1556	WNT5A	3	55465715	55490539	-	7397	protein_coding	Wnt family member 5A [Source:HGNC Symbol;Acc:HGNC:12784]	-
ENSG00000166986	1402	1815	1711	2620	2373	3286	1669	1250	1671	MARS	12	57475445	57517569	+	7028	protein_coding	methionyl-tRNA synthetase [Source:HGNC Symbol;Acc:HGNC:6898]	-
ENSG00000167657	2115	3407	2947	3193	1473	1735	1897	1400	2493	DAPK3	19	3958453	3971123	-	3549	protein_coding	death associated protein kinase 3 [Source:HGNC Symbol;Acc:HGNC:2676]	-
ENSG00000013297	1632	2840	2682	2773	1902	1945	2386	1881	2411	CLDN11	3	170418865	170454733	+	3732	protein_coding	claudin 11 [Source:HGNC Symbol;Acc:HGNC:8514]	-
ENSG00000205302	2407	2883	3232	2739	2306	2308	3170	2134	2918	SNX2	5	122774996	122830108	+	4254	protein_coding	sorting nexin 2 [Source:HGNC Symbol;Acc:HGNC:11173]	-
ENSG00000133818	2556	2945	3541	2754	2277	2384	2798	2105	2970	RRAS2	11	14277926	14364506	-	3453	protein_coding	RAS related 2 [Source:HGNC Symbol;Acc:HGNC:17271]	-
ENSG00000103241	1728	2180	2546	2062	1619	1619	2342	1985	2104	FOXF1	16	86510527	86515418	+	3516	protein_coding	forkhead box F1 [Source:HGNC Symbol;Acc:HGNC:3809]	Fork
ENSG00000100258	2026	2971	3155	2954	1704	1706	2040	1536	2139	LMF2	22	50502949	50507691	-	3054	protein_coding	lipase maturation factor 2 [Source:HGNC Symbol;Acc:HGNC:25096]	-
ENSG00000104852	2114	3435	2718	2798	1353	1688	1941	1408	2439	SNRNP70	19	49085419	49108605	+	4684	protein_coding	small nuclear ribonucleoprotein U1 subunit 70 [Source:HGNC Symbol;Acc:HGNC:11150]	-
ENSG00000181523	2206	2624	2998	3000	1976	2169	3231	2256	2610	SGSH	17	80206716	80220923	-	6713	protein_coding	N-sulfoglucosamine sulfohydrolase [Source:HGNC Symbol;Acc:HGNC:10818]	-
ENSG00000107862	1705	2035	3001	2004	2027	1624	2988	2184	1731	GBF1	10	102245532	102382899	+	6641	protein_coding	golgi brefeldin A resistant guanine nucleotide exchange factor 1 [Source:HGNC Symbol;Acc:HGNC:4181]	-
ENSG00000180304	2461	3385	2947	3442	1758	1883	2455	1916	2762	OAZ2	15	64687573	64703281	-	7671	protein_coding	ornithine decarboxylase antizyme 2 [Source:HGNC Symbol;Acc:HGNC:8096]	-
ENSG00000152580	2044	1685	4132	1541	3267	2586	4807	2510	2277	IGSF10	3	151425384	151458709	-	11727	protein_coding	immunoglobulin superfamily member 10 [Source:HGNC Symbol;Acc:HGNC:26384]	-
ENSG00000204673	2080	3076	3184	3010	1527	1566	1906	1592	2141	AKT1S1	19	49869033	49878459	-	5737	protein_coding	AKT1 substrate 1 [Source:HGNC Symbol;Acc:HGNC:28426]	-
ENSG00000135631	2010	2701	3161	2591	1910	1872	2694	2069	2438	RAB11FIP5	2	73073382	73156721	-	7058	protein_coding	RAB11 family interacting protein 5 [Source:HGNC Symbol;Acc:HGNC:24845]	-
ENSG00000119801	2330	2753	3082	2456	1959	1878	2776	1971	2788	YPEL5	2	30146941	30160533	+	3421	protein_coding	yippee like 5 [Source:HGNC Symbol;Acc:HGNC:18329]	-
ENSG00000004142	2004	2598	2708	3265	1711	1773	2270	1729	2637	POLDIP2	17	28347177	28357522	-	2121	protein_coding	DNA polymerase delta interacting protein 2 [Source:HGNC Symbol;Acc:HGNC:23781]	-
ENSG00000146223	2123	2642	3114	2439	1900	1915	2503	2072	2457	RPL7L1	6	42879618	42889925	+	7809	protein_coding	ribosomal protein L7 like 1 [Source:HGNC Symbol;Acc:HGNC:21370]	-
ENSG00000141027	1965	2088	3386	1673	2514	2004	3210	2306	1725	NCOR1	17	16029157	16218185	-	15404	protein_coding	nuclear receptor corepressor 1 [Source:HGNC Symbol;Acc:HGNC:7672]	MYB
ENSG00000106683	2372	3106	3705	2437	1485	1495	2290	1798	2288	LIMK1	7	74082933	74122525	+	6902	protein_coding	LIM domain kinase 1 [Source:HGNC Symbol;Acc:HGNC:6613]	-
ENSG00000126351	2474	3717	3592	3150	1874	2175	2370	1800	2412	THRA	17	40058290	40093867	+	6959	protein_coding	thyroid hormone receptor alpha [Source:HGNC Symbol;Acc:HGNC:11796]	THR-like
ENSG00000106052	2433	2711	3150	2334	2079	2250	2803	1992	2599	TAX1BP1	7	27739331	27844564	+	9165	protein_coding	Tax1 binding protein 1 [Source:HGNC Symbol;Acc:HGNC:11575]	-
ENSG00000111667	1692	2614	2593	2752	1522	1644	1965	1638	2190	USP5	12	6852128	6866632	+	3738	protein_coding	ubiquitin specific peptidase 5 [Source:HGNC Symbol;Acc:HGNC:12628]	-
ENSG00000148396	2153	2158	3458	1954	2413	1873	3446	2443	1819	SEC16A	9	136440096	136483759	-	9975	protein_coding	SEC16 homolog A, endoplasmic reticulum export factor [Source:HGNC Symbol;Acc:HGNC:29006]	-
ENSG00000214078	2039	3153	2847	2959	1571	1767	2409	1950	2793	CPNE1	20	35626031	35664956	-	3608	protein_coding	copine 1 [Source:HGNC Symbol;Acc:HGNC:2314]	-
ENSG00000174903	1977	3251	2780	3372	1722	1772	2069	1897	2462	RAB1B	11	66268533	66277492	+	2007	protein_coding	RAB1B, member RAS oncogene family [Source:HGNC Symbol;Acc:HGNC:18370]	-
ENSG00000185728	2072	2058	3240	1563	2196	1798	3238	2184	2370	YTHDF3	8	63168553	63212786	+	6163	protein_coding	YTH N6-methyladenosine RNA binding protein 3 [Source:HGNC Symbol;Acc:HGNC:26465]	-
ENSG00000267534	2300	3532	3507	2347	1575	1758	1934	1264	2253	S1PR2	19	10221433	10231331	-	3643	protein_coding	sphingosine-1-phosphate receptor 2 [Source:HGNC Symbol;Acc:HGNC:3169]	-
ENSG00000102699	2492	2495	3673	2233	2314	1903	3293	2308	2165	PARP4	13	24420926	24512810	-	6080	protein_coding	poly(ADP-ribose) polymerase family member 4 [Source:HGNC Symbol;Acc:HGNC:271]	-
ENSG00000005339	2232	2290	3789	1420	2242	1670	2838	2077	1417	CREBBP	16	3725054	3880726	-	15492	protein_coding	CREB binding protein [Source:HGNC Symbol;Acc:HGNC:2348]	-
ENSG00000072958	2058	2716	3156	3279	1933	1860	2491	1897	2466	AP1M1	19	16197578	16245907	+	14371	protein_coding	adaptor related protein complex 1 subunit mu 1 [Source:HGNC Symbol;Acc:HGNC:13667]	-
ENSG00000143252	2113	2624	2929	3053	1839	1944	2602	2110	2846	SDHC	1	161314257	161375340	+	14160	protein_coding	succinate dehydrogenase complex subunit C [Source:HGNC Symbol;Acc:HGNC:10682]	-
ENSG00000125944	2069	2418	2868	2369	1790	1752	2091	1644	2305	HNRNPR	1	23303771	23344336	-	8676	protein_coding	heterogeneous nuclear ribonucleoprotein R [Source:HGNC Symbol;Acc:HGNC:5047]	-
ENSG00000152894	2077	2034	3806	1559	2405	2016	3170	2083	1799	PTPRK	6	127968779	128520674	-	9000	protein_coding	protein tyrosine phosphatase, receptor type K [Source:HGNC Symbol;Acc:HGNC:9674]	-
ENSG00000115641	2514	2644	2642	3150	2146	2524	2346	1856	2840	FHL2	2	105357712	105438513	-	6626	protein_coding	four and a half LIM domains 2 [Source:HGNC Symbol;Acc:HGNC:3703]	-
ENSG00000115561	2274	2765	3217	2260	2012	1974	2462	1855	2337	CHMP3	2	86503431	86563479	-	7018	protein_coding	charged multivesicular body protein 3 [Source:HGNC Symbol;Acc:HGNC:29865]	-
ENSG00000056097	2231	2283	3534	1590	2471	2010	2665	1989	2012	ZFR	5	32354350	32444761	-	6792	protein_coding	zinc finger RNA binding protein [Source:HGNC Symbol;Acc:HGNC:17277]	-
ENSG00000142949	1882	2087	3022	1780	2215	1824	3703	3049	2303	PTPRF	1	43525187	43623666	+	10712	protein_coding	protein tyrosine phosphatase, receptor type F [Source:HGNC Symbol;Acc:HGNC:9670]	-
ENSG00000182087	2012	2876	2931	2649	1613	1693	2402	1725	2446	TMEM259	19	1009648	1021179	-	4031	protein_coding	transmembrane protein 259 [Source:HGNC Symbol;Acc:HGNC:17039]	-
ENSG00000092621	688	1222	982	2432	1663	2272	1223	1247	1215	PHGDH	1	119648411	119744226	+	9217	protein_coding	phosphoglycerate dehydrogenase [Source:HGNC Symbol;Acc:HGNC:8923]	-
ENSG00000144224	2431	1947	2827	1620	2280	1759	3096	2190	2160	UBXN4	2	135741619	135785055	+	5112	protein_coding	UBX domain protein 4 [Source:HGNC Symbol;Acc:HGNC:14860]	-
ENSG00000164949	2196	2939	2975	2018	1719	1809	3590	2058	2879	GEM	8	94249253	94262350	-	2648	protein_coding	GTP binding protein overexpressed in skeletal muscle [Source:HGNC Symbol;Acc:HGNC:4234]	-
ENSG00000135018	1900	2205	2629	2222	2138	2105	3038	2246	2428	UBQLN1	9	83659963	83708203	-	7117	protein_coding	ubiquilin 1 [Source:HGNC Symbol;Acc:HGNC:12508]	-
ENSG00000163041	2388	2831	3062	2244	1583	1466	2245	1827	2558	H3F3A	1	226061851	226072001	+	3146	protein_coding	H3 histone family member 3A [Source:HGNC Symbol;Acc:HGNC:4764]	-
ENSG00000169047	2081	2551	3896	1825	2237	1760	2885	2299	1695	IRS1	2	226731317	226799759	-	9953	protein_coding	insulin receptor substrate 1 [Source:HGNC Symbol;Acc:HGNC:6125]	-
ENSG00000138768	1836	1881	2671	2105	2225	1978	3050	2272	2328	USO1	4	75724593	75814286	+	4588	protein_coding	USO1 vesicle transport factor [Source:HGNC Symbol;Acc:HGNC:30904]	-
ENSG00000174099	2380	2361	3157	1936	1756	1674	2364	1802	2030	MSRB3	12	65278643	65491430	+	7405	protein_coding	methionine sulfoxide reductase B3 [Source:HGNC Symbol;Acc:HGNC:27375]	-
ENSG00000142186	1875	2814	2780	2993	1594	1776	2067	1560	2283	SCYL1	11	65525077	65538704	+	4282	protein_coding	SCY1 like pseudokinase 1 [Source:HGNC Symbol;Acc:HGNC:14372]	-
ENSG00000185222	2323	2631	2639	2815	1563	1832	2188	1598	2653	TCEAL9	X	103356489	103358462	+	1974	protein_coding	transcription elongation factor A like 9 [Source:HGNC Symbol;Acc:HGNC:30084]	-
ENSG00000149557	2296	3382	2847	3216	1499	2002	2167	1681	2720	FEZ1	11	125442881	125592568	-	9324	protein_coding	fasciculation and elongation protein zeta 1 [Source:HGNC Symbol;Acc:HGNC:3659]	-
ENSG00000198952	1933	2665	3068	2412	1672	1824	2236	1492	1959	SMG5	1	156249224	156282825	-	5304	protein_coding	SMG5, nonsense mediated mRNA decay factor [Source:HGNC Symbol;Acc:HGNC:24644]	-
ENSG00000088930	2247	2397	2981	2260	2283	2082	3035	2154	2513	XRN2	20	21303304	21389827	+	3437	protein_coding	5'-3' exoribonuclease 2 [Source:HGNC Symbol;Acc:HGNC:12836]	-
ENSG00000107798	2653	2140	2964	3023	2663	2286	3849	2984	3232	LIPA	10	89213569	89414557	-	4910	protein_coding	lipase A, lysosomal acid type [Source:HGNC Symbol;Acc:HGNC:6617]	-
ENSG00000136848	2384	3146	3567	1840	1573	1462	2294	1720	1865	DAB2IP	9	121567057	121785530	+	9127	protein_coding	DAB2 interacting protein [Source:HGNC Symbol;Acc:HGNC:17294]	-
ENSG00000112081	1753	1877	1997	2814	1795	1976	2165	1734	2413	SRSF3	6	36594353	36605600	+	7118	protein_coding	serine and arginine rich splicing factor 3 [Source:HGNC Symbol;Acc:HGNC:10785]	-
ENSG00000164889	2013	2594	2668	2302	1632	1646	2571	1878	2268	SLC4A2	7	151057210	151076527	+	7590	protein_coding	solute carrier family 4 member 2 [Source:HGNC Symbol;Acc:HGNC:11028]	-
ENSG00000196365	1431	2226	2023	2621	1874	2365	1789	1358	1887	LONP1	19	5691834	5720572	-	5085	protein_coding	lon peptidase 1, mitochondrial [Source:HGNC Symbol;Acc:HGNC:9479]	-
ENSG00000131100	2197	2605	2260	3080	1527	1633	2526	1950	2911	ATP6V1E1	22	17592136	17628818	-	3212	protein_coding	ATPase H+ transporting V1 subunit E1 [Source:HGNC Symbol;Acc:HGNC:857]	-
ENSG00000095787	2144	2345	3042	1954	2198	1960	2755	2034	2160	WAC	10	28532493	28623112	+	12188	protein_coding	WW domain containing adaptor with coiled-coil [Source:HGNC Symbol;Acc:HGNC:17327]	-
ENSG00000117411	1891	3216	2745	2643	1346	1399	1728	1373	2223	B4GALT2	1	43978943	43991170	+	3772	protein_coding	beta-1,4-galactosyltransferase 2 [Source:HGNC Symbol;Acc:HGNC:925]	-
ENSG00000135318	1974	2545	2984	3094	2828	2588	3595	2770	3267	NT5E	6	85449584	85495791	+	4533	protein_coding	5'-nucleotidase ecto [Source:HGNC Symbol;Acc:HGNC:8021]	-
ENSG00000126461	2074	2805	3121	2542	1660	1614	2355	2029	1971	SCAF1	19	49642125	49658642	+	4548	protein_coding	SR-related CTD associated factor 1 [Source:HGNC Symbol;Acc:HGNC:30403]	-
ENSG00000170242	2173	2245	2875	1889	2159	1875	2897	2161	2232	USP47	11	11841423	11959323	+	11158	protein_coding	ubiquitin specific peptidase 47 [Source:HGNC Symbol;Acc:HGNC:20076]	-
ENSG00000130638	2202	2453	2524	2722	1876	1857	2476	1777	2582	ATXN10	22	45671798	45845307	+	5127	protein_coding	ataxin 10 [Source:HGNC Symbol;Acc:HGNC:10549]	-
ENSG00000108797	1492	1236	2184	2133	2951	2267	3561	2876	1899	CNTNAP1	17	42682613	42699814	+	6045	protein_coding	contactin associated protein 1 [Source:HGNC Symbol;Acc:HGNC:8011]	-
ENSG00000084073	2100	2393	3096	2030	1827	1528	2517	1780	2308	ZMPSTE24	1	40258107	40294184	+	3572	protein_coding	zinc metallopeptidase STE24 [Source:HGNC Symbol;Acc:HGNC:12877]	-
ENSG00000198677	1791	1801	2745	1773	2429	1954	3474	2472	2206	TTC37	5	95461755	95555007	-	10454	protein_coding	tetratricopeptide repeat domain 37 [Source:HGNC Symbol;Acc:HGNC:23639]	-
ENSG00000184014	1988	2384	3378	2157	2070	1937	2570	2069	2184	DENND5A	11	9138825	9265390	-	8648	protein_coding	DENN domain containing 5A [Source:HGNC Symbol;Acc:HGNC:19344]	-
ENSG00000198231	2085	2691	2978	2244	1900	2097	2528	1858	2284	DDX42	17	63773603	63819317	+	8521	protein_coding	DEAD-box helicase 42 [Source:HGNC Symbol;Acc:HGNC:18676]	-
ENSG00000165672	2287	2269	2689	2607	1837	1998	2839	2172	2840	PRDX3	10	119167703	119178833	-	3417	protein_coding	peroxiredoxin 3 [Source:HGNC Symbol;Acc:HGNC:9354]	-
ENSG00000120451	1964	2122	3050	1695	2263	1863	3079	2157	1989	SNX19	11	130875436	130916509	-	8152	protein_coding	sorting nexin 19 [Source:HGNC Symbol;Acc:HGNC:21532]	-
ENSG00000099917	1995	2592	2901	2712	1751	1695	2466	1925	2019	MED15	22	20495913	20587632	+	10374	protein_coding	mediator complex subunit 15 [Source:HGNC Symbol;Acc:HGNC:14248]	-
ENSG00000153147	1924	2243	2897	2187	2017	1816	2666	1868	2177	SMARCA5	4	143513463	143557486	+	8385	protein_coding	SWI/SNF related, matrix associated, actin dependent regulator of chromatin, subfamily a, member 5 [Source:HGNC Symbol;Acc:HGNC:11101]	-
ENSG00000165637	1977	2629	2424	3219	1846	1983	2544	1825	2750	VDAC2	10	75210154	75231448	+	2827	protein_coding	voltage dependent anion channel 2 [Source:HGNC Symbol;Acc:HGNC:12672]	-
ENSG00000145391	2056	2351	3242	1867	2225	1694	3319	2325	2133	SETD7	4	139495941	139606699	-	13916	protein_coding	SET domain containing lysine methyltransferase 7 [Source:HGNC Symbol;Acc:HGNC:30412]	-
ENSG00000110090	2104	2804	3515	2059	1793	1774	2426	1812	2040	CPT1A	11	68754620	68844410	-	6565	protein_coding	carnitine palmitoyltransferase 1A [Source:HGNC Symbol;Acc:HGNC:2328]	-
ENSG00000143416	1554	2309	2003	3619	1935	2040	3033	2396	3159	SELENBP1	1	151364302	151372733	-	3504	protein_coding	selenium binding protein 1 [Source:HGNC Symbol;Acc:HGNC:10719]	-
ENSG00000106261	1912	2055	3424	1495	2487	1851	3466	2559	1910	ZKSCAN1	7	100015572	100041689	+	10319	protein_coding	zinc finger with KRAB and SCAN domains 1 [Source:HGNC Symbol;Acc:HGNC:13101]	zf-C2H2
ENSG00000004059	2351	4008	3479	3430	1399	1791	1910	1435	2587	ARF5	7	127588345	127591705	+	1871	protein_coding	ADP ribosylation factor 5 [Source:HGNC Symbol;Acc:HGNC:658]	-
ENSG00000185432	1851	2594	3175	2531	1874	1896	2276	1848	2348	METTL7A	12	50923472	50932517	+	4083	protein_coding	methyltransferase like 7A [Source:HGNC Symbol;Acc:HGNC:24550]	-
ENSG00000119777	1819	2402	2647	2569	1877	1704	2346	1920	2105	TMEM214	2	27032910	27041695	+	4910	protein_coding	transmembrane protein 214 [Source:HGNC Symbol;Acc:HGNC:25983]	-
ENSG00000146731	2005	2335	2596	2503	1763	1871	2137	1692	2322	CCT6A	7	56051630	56063989	+	3901	protein_coding	chaperonin containing TCP1 subunit 6A [Source:HGNC Symbol;Acc:HGNC:1620]	-
ENSG00000177885	2011	2691	2591	2712	1843	1904	2218	1727	2476	GRB2	17	75318076	75405709	-	4716	protein_coding	growth factor receptor bound protein 2 [Source:HGNC Symbol;Acc:HGNC:4566]	-
ENSG00000128283	2230	3172	3141	2647	1699	1942	2103	1447	2141	CDC42EP1	22	37560447	37569405	+	2573	protein_coding	CDC42 effector protein 1 [Source:HGNC Symbol;Acc:HGNC:17014]	-
ENSG00000109846	2434	3109	3005	3560	1708	1879	2112	1747	2626	CRYAB	11	111908565	111923722	-	3034	protein_coding	crystallin alpha B [Source:HGNC Symbol;Acc:HGNC:2389]	-
ENSG00000130066	2698	3802	3616	3065	2040	2493	2861	1931	3429	SAT1	X	23783173	23786226	+	2498	protein_coding	spermidine/spermine N1-acetyltransferase 1 [Source:HGNC Symbol;Acc:HGNC:10540]	-
ENSG00000176845	1931	2880	2711	3126	1704	1999	2276	1731	2738	METRNL	17	83079691	83095119	+	2626	protein_coding	meteorin like, glial cell differentiation regulator [Source:HGNC Symbol;Acc:HGNC:27584]	-
ENSG00000105245	2154	3019	3212	2397	1904	1677	2349	1918	2224	NUMBL	19	40665905	40690972	-	5823	protein_coding	NUMB like, endocytic adaptor protein [Source:HGNC Symbol;Acc:HGNC:8061]	-
ENSG00000104419	1369	2016	2186	1348	1030	1010	1278	961	1175	NDRG1	8	133237171	133302022	-	9823	protein_coding	N-myc downstream regulated 1 [Source:HGNC Symbol;Acc:HGNC:7679]	-
ENSG00000099622	1843	2884	2568	3047	1543	2025	1900	1452	2454	CIRBP	19	1259384	1274880	+	6368	protein_coding	cold inducible RNA binding protein [Source:HGNC Symbol;Acc:HGNC:1982]	-
ENSG00000078304	2224	2580	3353	2402	2117	2014	2880	1906	2506	PPP2R5C	14	101761798	101927989	+	14289	protein_coding	protein phosphatase 2 regulatory subunit B'gamma [Source:HGNC Symbol;Acc:HGNC:9311]	-
ENSG00000111229	2386	2376	2118	3166	1857	1811	2276	1948	2691	ARPC3	12	110434825	110450422	-	3025	protein_coding	actin related protein 2/3 complex subunit 3 [Source:HGNC Symbol;Acc:HGNC:706]	-
ENSG00000100196	1594	2410	2525	3172	1649	1585	2142	1882	2477	KDELR3	22	38468062	38483447	+	1929	protein_coding	KDEL endoplasmic reticulum protein retention receptor 3 [Source:HGNC Symbol;Acc:HGNC:6306]	-
ENSG00000079999	1986	3264	3188	3002	1479	1766	2183	1646	2588	KEAP1	19	10486120	10503741	-	3761	protein_coding	kelch like ECH associated protein 1 [Source:HGNC Symbol;Acc:HGNC:23177]	-
ENSG00000164961	2020	2060	2886	2055	2072	1890	2923	1999	2192	WASHC5	8	125024260	125091840	-	4784	protein_coding	WASH complex subunit 5 [Source:HGNC Symbol;Acc:HGNC:28984]	-
ENSG00000168268	1593	2619	2337	2317	1073	1111	1778	1318	2015	NT5DC2	3	52524385	52535054	-	4719	protein_coding	5'-nucleotidase domain containing 2 [Source:HGNC Symbol;Acc:HGNC:25717]	-
ENSG00000186298	1910	2433	2788	2250	1844	1940	2510	1938	2458	PPP1CC	12	110719680	110742939	-	6906	protein_coding	protein phosphatase 1 catalytic subunit gamma [Source:HGNC Symbol;Acc:HGNC:9283]	-
ENSG00000169855	1558	1785	2937	1190	1847	1400	2753	2254	1590	ROBO1	3	78597240	79767815	-	10875	protein_coding	roundabout guidance receptor 1 [Source:HGNC Symbol;Acc:HGNC:10249]	-
ENSG00000105576	1687	2122	2858	2079	1745	1669	2421	1795	2159	TNPO2	19	12699194	12724011	-	7029	protein_coding	transportin 2 [Source:HGNC Symbol;Acc:HGNC:19998]	-
ENSG00000079785	1864	2435	2340	2499	1648	1673	2310	1806	2469	DDX1	2	15591178	15631111	+	3833	protein_coding	DEAD-box helicase 1 [Source:HGNC Symbol;Acc:HGNC:2734]	-
ENSG00000135446	1714	2572	2603	2810	1340	1576	1894	1437	2382	CDK4	12	57747727	57756013	-	3168	protein_coding	cyclin dependent kinase 4 [Source:HGNC Symbol;Acc:HGNC:1773]	-
ENSG00000172531	2100	3163	2888	3006	1517	1441	1695	1465	2244	PPP1CA	11	67398183	67421183	-	2711	protein_coding	protein phosphatase 1 catalytic subunit alpha [Source:HGNC Symbol;Acc:HGNC:9281]	-
ENSG00000013583	2276	3144	3103	2757	1674	1793	2418	1722	2655	HEBP1	12	12974864	13000273	-	3442	protein_coding	heme binding protein 1 [Source:HGNC Symbol;Acc:HGNC:17176]	-
ENSG00000177119	2376	2273	3515	1319	2050	1670	3072	1884	1987	ANO6	12	45215987	45440404	+	8235	protein_coding	anoctamin 6 [Source:HGNC Symbol;Acc:HGNC:25240]	-
ENSG00000168710	1895	2441	2793	2166	1910	1913	2736	1984	2259	AHCYL1	1	109984686	110023741	+	5113	protein_coding	adenosylhomocysteinase like 1 [Source:HGNC Symbol;Acc:HGNC:344]	-
ENSG00000149923	1940	2954	2628	3017	1446	1504	1876	1580	2511	PPP4C	16	30075978	30085377	+	2734	protein_coding	protein phosphatase 4 catalytic subunit [Source:HGNC Symbol;Acc:HGNC:9319]	-
ENSG00000151835	2140	1904	4091	1545	2399	1500	3756	2500	1783	SACS	13	23328826	23433740	-	15918	protein_coding	sacsin molecular chaperone [Source:HGNC Symbol;Acc:HGNC:10519]	-
ENSG00000166025	2010	2309	3620	1758	2162	1749	3172	2006	1708	AMOTL1	11	94706431	94876753	+	10035	protein_coding	angiomotin like 1 [Source:HGNC Symbol;Acc:HGNC:17811]	-
ENSG00000148834	2777	3066	2661	4043	1673	1833	2354	1841	3488	GSTO1	10	104235356	104267459	+	1691	protein_coding	glutathione S-transferase omega 1 [Source:HGNC Symbol;Acc:HGNC:13312]	-
ENSG00000198408	1648	1683	2422	1959	2353	2142	2654	2158	1871	OGA	10	101784443	101818465	-	7247	protein_coding	O-GlcNAcase [Source:HGNC Symbol;Acc:HGNC:7056]	-
ENSG00000124831	2383	2468	3011	2104	2016	1850	2259	1639	2108	LRRFIP1	2	237627576	237813682	+	11901	protein_coding	LRR binding FLII interacting protein 1 [Source:HGNC Symbol;Acc:HGNC:6702]	-
ENSG00000124067	1845	2723	2903	2200	1629	1569	2068	1585	1701	SLC12A4	16	67943474	67969601	-	8298	protein_coding	solute carrier family 12 member 4 [Source:HGNC Symbol;Acc:HGNC:10913]	-
ENSG00000113575	2120	2395	2677	2482	1791	1816	2217	1816	2440	PPP2CA	5	134194334	134226142	-	5661	protein_coding	protein phosphatase 2 catalytic subunit alpha [Source:HGNC Symbol;Acc:HGNC:9299]	-
ENSG00000081923	2212	1995	2981	2121	3187	2304	2998	1926	1876	ATP8B1	18	57646426	57803315	-	7028	protein_coding	ATPase phospholipid transporting 8B1 [Source:HGNC Symbol;Acc:HGNC:3706]	-
ENSG00000127616	1685	2450	2978	2195	1755	1731	2466	1975	1692	SMARCA4	19	10960825	11079426	+	15778	protein_coding	SWI/SNF related, matrix associated, actin dependent regulator of chromatin, subfamily a, member 4 [Source:HGNC Symbol;Acc:HGNC:11100]	-
ENSG00000136732	2687	4414	3717	2726	1232	1564	1573	1197	2343	GYPC	2	126655933	126696670	+	3812	protein_coding	glycophorin C (Gerbich blood group) [Source:HGNC Symbol;Acc:HGNC:4704]	-
ENSG00000186063	2323	2708	3457	2141	2037	1779	2859	2015	2354	AIDA	1	222668013	222713210	-	4232	protein_coding	axin interactor, dorsalization associated [Source:HGNC Symbol;Acc:HGNC:25761]	-
ENSG00000151208	2136	2281	3986	1538	2444	1757	3387	2366	1731	DLG5	10	77790791	77926526	-	10271	protein_coding	discs large MAGUK scaffold protein 5 [Source:HGNC Symbol;Acc:HGNC:2904]	-
ENSG00000129968	2210	3418	3061	3341	1281	1530	1750	1503	2400	ABHD17A	19	1876810	1885547	-	6139	protein_coding	abhydrolase domain containing 17A [Source:HGNC Symbol;Acc:HGNC:28756]	-
ENSG00000185651	1991	2672	2667	2921	1641	1766	2111	1838	2466	UBE2L3	22	21549447	21624034	+	3838	protein_coding	ubiquitin conjugating enzyme E2 L3 [Source:HGNC Symbol;Acc:HGNC:12488]	-
ENSG00000102054	2164	2855	2534	2792	1913	1997	2242	1830	2561	RBBP7	X	16839283	16870414	-	7392	protein_coding	RB binding protein 7, chromatin remodeling factor [Source:HGNC Symbol;Acc:HGNC:9890]	-
ENSG00000071859	2006	3085	2385	3305	1500	1843	1922	1430	2751	FAM50A	X	154444126	154450654	+	2567	protein_coding	family with sequence similarity 50 member A [Source:HGNC Symbol;Acc:HGNC:18786]	-
ENSG00000129187	2314	2890	2913	2824	1810	1984	2253	1732	2369	DCTD	4	182890060	182917936	-	3466	protein_coding	dCMP deaminase [Source:HGNC Symbol;Acc:HGNC:2710]	-
ENSG00000160216	1855	2279	3163	2443	2159	2074	2713	2211	2200	AGPAT3	21	43865186	43986536	+	11296	protein_coding	1-acylglycerol-3-phosphate O-acyltransferase 3 [Source:HGNC Symbol;Acc:HGNC:326]	-
ENSG00000106723	1872	2240	3182	1485	1969	1615	2802	1933	2113	SPIN1	9	88388419	88478694	+	4914	protein_coding	spindlin 1 [Source:HGNC Symbol;Acc:HGNC:11243]	-
ENSG00000107341	1919	2426	3026	2654	2061	2037	2458	1928	2320	UBE2R2	9	33817567	33920404	+	4075	protein_coding	ubiquitin conjugating enzyme E2 R2 [Source:HGNC Symbol;Acc:HGNC:19907]	-
ENSG00000124201	2168	2484	3659	2412	2488	2257	2886	2207	1998	ZNFX1	20	49237946	49278426	-	9340	protein_coding	zinc finger NFX1-type containing 1 [Source:HGNC Symbol;Acc:HGNC:29271]	-
ENSG00000156599	1937	2336	3140	2134	2027	1982	2527	1667	1867	ZDHHC5	11	57667747	57701187	+	5429	protein_coding	zinc finger DHHC-type containing 5 [Source:HGNC Symbol;Acc:HGNC:18472]	-
ENSG00000131558	1958	2373	2993	2395	2003	2039	2746	1941	2253	EXOC4	7	133253073	134066589	+	9466	protein_coding	exocyst complex component 4 [Source:HGNC Symbol;Acc:HGNC:30389]	-
ENSG00000169490	2062	2928	2558	2117	1334	1433	1849	1425	2062	TM2D2	8	38988808	38996824	-	4459	protein_coding	TM2 domain containing 2 [Source:HGNC Symbol;Acc:HGNC:24127]	-
ENSG00000154027	1660	2739	2569	2481	1560	1524	2738	1909	2685	AK5	1	77282051	77559969	+	6919	protein_coding	adenylate kinase 5 [Source:HGNC Symbol;Acc:HGNC:365]	-
ENSG00000172661	2176	2561	3295	2236	2034	2004	2886	1927	2074	WASHC2C	10	45727200	45792961	+	5702	protein_coding	WASH complex subunit 2C [Source:HGNC Symbol;Acc:HGNC:23414]	-
ENSG00000135596	1868	2934	2709	2758	1598	1707	2101	1636	2043	MICAL1	6	109444062	109465968	-	7056	protein_coding	microtubule associated monooxygenase, calponin and LIM domain containing 1 [Source:HGNC Symbol;Acc:HGNC:20619]	-
ENSG00000205531	2140	3059	2916	2719	1561	1587	2257	1647	2550	NAP1L4	11	2944431	2992377	-	5200	protein_coding	nucleosome assembly protein 1 like 4 [Source:HGNC Symbol;Acc:HGNC:7640]	-
ENSG00000128641	1816	2087	2829	1477	1754	1515	2243	1924	1661	MYO1B	2	191245185	191425389	+	9533	protein_coding	myosin IB [Source:HGNC Symbol;Acc:HGNC:7596]	-
ENSG00000173548	2147	2961	3573	2330	1755	1706	2427	1657	2016	SNX33	15	75647906	75662301	+	8008	protein_coding	sorting nexin 33 [Source:HGNC Symbol;Acc:HGNC:28468]	-
ENSG00000085719	2298	2311	3395	1942	2339	1806	3621	2449	2824	CPNE3	8	86514427	86561498	+	6745	protein_coding	copine 3 [Source:HGNC Symbol;Acc:HGNC:2316]	-
ENSG00000010322	1842	2791	3174	2148	1647	1563	2548	1949	2087	NISCH	3	52455118	52493071	+	9161	protein_coding	nischarin [Source:HGNC Symbol;Acc:HGNC:18006]	-
ENSG00000133789	2193	2152	3054	1850	2167	1887	2756	1881	2030	SWAP70	11	9664077	9752991	+	7190	protein_coding	switching B cell complex subunit SWAP70 [Source:HGNC Symbol;Acc:HGNC:17070]	-
ENSG00000086232	2079	2342	2558	2572	2064	1860	2681	2093	2326	EIF2AK1	7	6022244	6059230	-	5550	protein_coding	eukaryotic translation initiation factor 2 alpha kinase 1 [Source:HGNC Symbol;Acc:HGNC:24921]	-
ENSG00000128829	1898	2266	3210	2273	2189	1946	3063	2481	2374	EIF2AK4	15	39934146	40035591	+	11957	protein_coding	eukaryotic translation initiation factor 2 alpha kinase 4 [Source:HGNC Symbol;Acc:HGNC:19687]	-
ENSG00000109572	1843	1835	2756	1853	2390	1992	3172	2329	2172	CLCN3	4	169612633	169723673	+	8123	protein_coding	chloride voltage-gated channel 3 [Source:HGNC Symbol;Acc:HGNC:2021]	-
ENSG00000221869	2138	2434	2622	3987	2009	2251	2472	1836	3476	CEBPD	8	47736909	47739086	-	2178	protein_coding	CCAAT enhancer binding protein delta [Source:HGNC Symbol;Acc:HGNC:1835]	C/EBP
ENSG00000168439	1813	2651	2638	3051	1513	1622	1954	1710	2389	STIP1	11	64185272	64204543	+	4657	protein_coding	stress induced phosphoprotein 1 [Source:HGNC Symbol;Acc:HGNC:11387]	-
ENSG00000198830	1719	2067	2076	3535	2029	1886	1916	1702	1948	HMGN2	1	26472450	26475972	+	2509	protein_coding	high mobility group nucleosomal binding domain 2 [Source:HGNC Symbol;Acc:HGNC:4986]	-
ENSG00000102007	2067	2744	2594	3870	2014	2049	2151	1869	2591	PLP2	X	49171926	49175239	+	1279	protein_coding	proteolipid protein 2 [Source:HGNC Symbol;Acc:HGNC:9087]	-
ENSG00000198728	2134	2891	2864	2189	1495	1516	2137	1733	2216	LDB1	10	102107560	102120453	-	2790	protein_coding	LIM domain binding 1 [Source:HGNC Symbol;Acc:HGNC:6532]	-
ENSG00000102225	1816	2557	2599	2907	1823	1769	2137	1763	2021	CDK16	X	47217860	47229997	+	6524	protein_coding	cyclin dependent kinase 16 [Source:HGNC Symbol;Acc:HGNC:8749]	-
ENSG00000104695	2182	2497	2551	2021	1735	1692	2181	1564	2176	PPP2CB	8	30774457	30814314	-	4516	protein_coding	protein phosphatase 2 catalytic subunit beta [Source:HGNC Symbol;Acc:HGNC:9300]	-
ENSG00000151239	2099	1890	3061	1820	2087	1742	2771	1936	2200	TWF1	12	43793723	43806375	-	3932	protein_coding	twinfilin actin binding protein 1 [Source:HGNC Symbol;Acc:HGNC:9620]	-
ENSG00000204590	1950	3188	3318	3107	1806	2097	2348	1655	2479	GNL1	6	30541377	30557174	-	8646	protein_coding	G protein nucleolar 1 (putative) [Source:HGNC Symbol;Acc:HGNC:4413]	-
ENSG00000160752	2340	2255	2189	3063	1803	1563	2589	2324	2679	FDPS	1	155308748	155320666	+	3718	protein_coding	farnesyl diphosphate synthase [Source:HGNC Symbol;Acc:HGNC:3631]	-
ENSG00000159352	1931	2741	2229	3456	1652	1826	2051	1720	2711	PSMD4	1	151254703	151267479	+	3027	protein_coding	proteasome 26S subunit, non-ATPase 4 [Source:HGNC Symbol;Acc:HGNC:9561]	-
ENSG00000136040	3251	3181	5625	1281	1991	1656	3669	2010	2348	PLXNC1	12	94148723	94307675	+	9887	protein_coding	plexin C1 [Source:HGNC Symbol;Acc:HGNC:9106]	-
ENSG00000152104	1720	1788	3001	1597	2527	1872	3387	2604	1721	PTPN14	1	214348696	214552449	-	18756	protein_coding	protein tyrosine phosphatase, non-receptor type 14 [Source:HGNC Symbol;Acc:HGNC:9647]	-
ENSG00000092820	1859	2381	2747	2711	1902	2204	2574	2012	2409	EZR	6	158765741	158819412	-	3342	protein_coding	ezrin [Source:HGNC Symbol;Acc:HGNC:12691]	-
ENSG00000136044	2211	2591	3033	1698	1517	1356	2372	1392	1876	APPL2	12	105173296	105236238	-	5124	protein_coding	adaptor protein, phosphotyrosine interacting with PH domain and leucine zipper 2 [Source:HGNC Symbol;Acc:HGNC:18242]	-
ENSG00000008018	1797	2538	2136	3442	1436	1743	1917	1599	2782	PSMB1	6	170535117	170553341	-	2256	protein_coding	proteasome subunit beta 1 [Source:HGNC Symbol;Acc:HGNC:9537]	-
ENSG00000062485	1689	2282	2483	2547	1840	1986	2466	1886	2141	CS	12	56271699	56300392	-	6402	protein_coding	citrate synthase [Source:HGNC Symbol;Acc:HGNC:2422]	-
ENSG00000125818	2062	2781	3152	2756	1873	1764	2300	1923	2192	PSMF1	20	1113263	1189415	+	5296	protein_coding	proteasome inhibitor subunit 1 [Source:HGNC Symbol;Acc:HGNC:9571]	-
ENSG00000047315	1930	2175	2713	1910	1881	1685	2756	1943	1970	POLR2B	4	56977722	57031168	+	5901	protein_coding	RNA polymerase II subunit B [Source:HGNC Symbol;Acc:HGNC:9188]	-
ENSG00000111670	2715	2476	3966	1590	1957	1712	3348	2125	2341	GNPTAB	12	101745497	101830938	-	9755	protein_coding	N-acetylglucosamine-1-phosphate transferase subunits alpha and beta [Source:HGNC Symbol;Acc:HGNC:29670]	-
ENSG00000162368	1915	2180	2599	1981	1670	1559	2416	1640	2393	CMPK1	1	47333797	47378839	+	3844	protein_coding	cytidine/uridine monophosphate kinase 1 [Source:HGNC Symbol;Acc:HGNC:18170]	-
ENSG00000105993	2221	2688	2864	2205	1553	1534	2154	1769	1946	DNAJB6	7	157335381	157417439	+	14981	protein_coding	DnaJ heat shock protein family (Hsp40) member B6 [Source:HGNC Symbol;Acc:HGNC:14888]	-
ENSG00000187955	1129	1241	2033	863	1194	1103	1523	795	1102	COL14A1	8	120059780	120372036	+	8647	protein_coding	collagen type XIV alpha 1 chain [Source:HGNC Symbol;Acc:HGNC:2191]	-
ENSG00000125971	2215	3074	2414	2941	1390	1671	1812	1620	2473	DYNLRB1	20	34516409	34540958	+	2460	protein_coding	dynein light chain roadblock-type 1 [Source:HGNC Symbol;Acc:HGNC:15468]	-
ENSG00000071564	1869	3146	3184	2152	1383	1449	2050	1547	2116	TCF3	19	1609290	1652605	-	6080	protein_coding	transcription factor 3 [Source:HGNC Symbol;Acc:HGNC:11633]	bHLH
ENSG00000171150	1912	2070	3014	1680	2106	1832	3077	1886	2250	SOCS5	2	46698952	46780245	+	7598	protein_coding	suppressor of cytokine signaling 5 [Source:HGNC Symbol;Acc:HGNC:16852]	-
ENSG00000155368	2318	2324	1724	4013	1506	1826	2205	1989	3297	DBI	2	119366921	119372560	+	2509	protein_coding	diazepam binding inhibitor, acyl-CoA binding protein [Source:HGNC Symbol;Acc:HGNC:2690]	-
ENSG00000138061	3415	1998	3999	2019	2249	2073	4137	2789	3173	CYP1B1	2	38066973	38109902	-	6014	protein_coding	cytochrome P450 family 1 subfamily B member 1 [Source:HGNC Symbol;Acc:HGNC:2597]	-
ENSG00000121892	1930	1946	2734	1668	2177	1666	3139	2101	2023	PDS5A	4	39822863	39977956	-	12204	protein_coding	PDS5 cohesin associated factor A [Source:HGNC Symbol;Acc:HGNC:29088]	-
ENSG00000113161	1883	1589	2148	1850	2285	1586	2827	2408	1850	HMGCR	5	75336329	75362104	+	6215	protein_coding	3-hydroxy-3-methylglutaryl-CoA reductase [Source:HGNC Symbol;Acc:HGNC:5006]	-
ENSG00000136938	1863	2678	2619	3416	1955	2372	2483	1817	2805	ANP32B	9	97983361	98015943	+	1850	protein_coding	acidic nuclear phosphoprotein 32 family member B [Source:HGNC Symbol;Acc:HGNC:16677]	-
ENSG00000112851	1853	1928	2968	1563	2458	1957	3022	2068	1924	ERBIN	5	65926475	66082549	+	10216	protein_coding	erbb2 interacting protein [Source:HGNC Symbol;Acc:HGNC:15842]	-
ENSG00000115839	1908	2342	2847	1949	1917	1878	2569	1788	2098	RAB3GAP1	2	135052265	135176394	+	6629	protein_coding	RAB3 GTPase activating protein catalytic subunit 1 [Source:HGNC Symbol;Acc:HGNC:17063]	-
ENSG00000103363	1865	2678	2021	4114	1240	1462	1644	1489	2900	ELOB	16	2771414	2777297	-	1128	protein_coding	elongin B [Source:HGNC Symbol;Acc:HGNC:11619]	-
ENSG00000174780	1904	2068	2619	2071	1858	1747	2544	1806	2316	SRP72	4	56467336	56503681	+	6426	protein_coding	signal recognition particle 72 [Source:HGNC Symbol;Acc:HGNC:11303]	-
ENSG00000166326	2012	2404	3202	1740	2027	1791	2703	1888	1930	TRIM44	11	35662805	35818007	+	13077	protein_coding	tripartite motif containing 44 [Source:HGNC Symbol;Acc:HGNC:19016]	-
ENSG00000152332	1997	1772	2930	1755	2471	1812	3515	2515	1895	UHMK1	1	162497251	162529629	+	9246	protein_coding	U2AF homology motif kinase 1 [Source:HGNC Symbol;Acc:HGNC:19683]	-
ENSG00000108604	2255	2899	3070	2994	1957	2061	2508	1756	2701	SMARCD2	17	63832081	63843065	-	3734	protein_coding	SWI/SNF related, matrix associated, actin dependent regulator of chromatin, subfamily d, member 2 [Source:HGNC Symbol;Acc:HGNC:11107]	-
ENSG00000171302	2150	2752	3101	2543	1643	1589	2398	1955	2275	CANT1	17	78991717	79009867	-	4421	protein_coding	calcium activated nucleotidase 1 [Source:HGNC Symbol;Acc:HGNC:19721]	-
ENSG00000160209	2065	2748	3215	2614	1568	1767	2357	1520	2528	PDXK	21	43719094	43762307	+	11912	protein_coding	pyridoxal kinase [Source:HGNC Symbol;Acc:HGNC:8819]	-
ENSG00000092201	1990	2416	3065	2172	1997	1840	2326	1799	2185	SUPT16H	14	21351472	21384266	-	7151	protein_coding	SPT16 homolog, facilitates chromatin remodeling subunit [Source:HGNC Symbol;Acc:HGNC:11465]	-
ENSG00000125977	1886	2327	2079	2875	2531	3049	2222	1729	2556	EIF2S2	20	34088298	34112332	-	2656	protein_coding	eukaryotic translation initiation factor 2 subunit beta [Source:HGNC Symbol;Acc:HGNC:3266]	-
ENSG00000070413	2208	2935	3528	2608	1840	1946	2647	1925	2353	DGCR2	22	19036282	19122454	-	5605	protein_coding	DiGeorge syndrome critical region gene 2 [Source:HGNC Symbol;Acc:HGNC:2845]	-
ENSG00000133104	1933	2135	2708	2007	1609	1685	2713	1753	2253	SPART	13	36301638	36370180	-	6504	protein_coding	spartin [Source:HGNC Symbol;Acc:HGNC:18514]	-
ENSG00000158292	2493	3984	4337	1713	1258	1169	1649	1171	1544	GPR153	1	6247346	6260975	-	4082	protein_coding	G protein-coupled receptor 153 [Source:HGNC Symbol;Acc:HGNC:23618]	-
ENSG00000227500	1789	2613	2800	2467	1664	1637	2375	1986	1979	SCAMP4	19	1905214	1926013	+	6953	protein_coding	secretory carrier membrane protein 4 [Source:HGNC Symbol;Acc:HGNC:30385]	-
ENSG00000124193	2135	2349	2494	2185	1579	1665	2298	1593	2178	SRSF6	20	43457928	43464247	+	4593	protein_coding	serine and arginine rich splicing factor 6 [Source:HGNC Symbol;Acc:HGNC:10788]	-
ENSG00000182149	2164	2810	2881	2664	1726	1807	2186	1699	2199	IST1	16	71845996	71931199	+	7806	protein_coding	IST1, ESCRT-III associated factor [Source:HGNC Symbol;Acc:HGNC:28977]	-
ENSG00000119396	1821	2327	2863	1878	1654	1739	2344	1623	2074	RAB14	9	121178137	121223014	-	4304	protein_coding	RAB14, member RAS oncogene family [Source:HGNC Symbol;Acc:HGNC:16524]	-
ENSG00000032444	1773	2751	2841	2748	1587	1705	2289	1919	2170	PNPLA6	19	7534004	7561764	+	7172	protein_coding	patatin like phospholipase domain containing 6 [Source:HGNC Symbol;Acc:HGNC:16268]	-
ENSG00000104517	1782	1676	3263	1389	2365	1683	3540	2507	1732	UBR5	8	102253012	102412841	-	13085	protein_coding	ubiquitin protein ligase E3 component n-recognin 5 [Source:HGNC Symbol;Acc:HGNC:16806]	-
ENSG00000169398	1818	2165	2845	1901	1998	1727	2898	2121	2165	PTK2	8	140657900	141002216	-	13742	protein_coding	protein tyrosine kinase 2 [Source:HGNC Symbol;Acc:HGNC:9611]	-
ENSG00000234741	2453	2766	2542	2674	1463	1962	1790	1393	2466	GAS5	1	173863900	173868882	-	3631	processed_transcript	growth arrest specific 5 [Source:HGNC Symbol;Acc:HGNC:16355]	-
ENSG00000145901	2364	3219	3445	3042	1650	1910	1924	1328	2090	TNIP1	5	151029945	151093577	-	5793	protein_coding	TNFAIP3 interacting protein 1 [Source:HGNC Symbol;Acc:HGNC:16903]	-
ENSG00000034152	1966	2771	2901	2690	1573	1547	2189	1638	2387	MAP2K3	17	21284672	21315240	+	3783	protein_coding	mitogen-activated protein kinase kinase 3 [Source:HGNC Symbol;Acc:HGNC:6843]	-
ENSG00000213064	1890	2699	2821	1738	1476	1650	2141	1589	1973	SFT2D2	1	168225938	168253025	+	11221	protein_coding	SFT2 domain containing 2 [Source:HGNC Symbol;Acc:HGNC:25140]	-
ENSG00000134686	2636	3454	3378	3161	2044	2244	2127	1321	2409	PHC2	1	33323623	33431052	-	4975	protein_coding	polyhomeotic homolog 2 [Source:HGNC Symbol;Acc:HGNC:3183]	-
ENSG00000104321	2345	2788	3769	1924	1827	1400	3021	2244	2514	TRPA1	8	72019917	72075617	-	6377	protein_coding	transient receptor potential cation channel subfamily A member 1 [Source:HGNC Symbol;Acc:HGNC:497]	-
ENSG00000186432	1931	2286	3019	1951	2072	1924	2383	1771	2104	KPNA4	3	160494995	160565588	-	9413	protein_coding	karyopherin subunit alpha 4 [Source:HGNC Symbol;Acc:HGNC:6397]	-
ENSG00000225663	2209	3545	3256	2610	1030	1228	1512	1193	2392	MCRIP1	17	81822361	81833302	-	3726	protein_coding	MAPK regulated corepressor interacting protein 1 [Source:HGNC Symbol;Acc:HGNC:28007]	-
ENSG00000169213	2170	1555	3138	2405	2860	2247	3802	3088	2078	RAB3B	1	51907956	51990764	-	12844	protein_coding	RAB3B, member RAS oncogene family [Source:HGNC Symbol;Acc:HGNC:9778]	-
ENSG00000132274	2130	2480	2911	1784	1673	1480	1914	1478	1733	TRIM22	11	5689689	5737089	+	6020	protein_coding	tripartite motif containing 22 [Source:HGNC Symbol;Acc:HGNC:16379]	-
ENSG00000119537	2618	2570	3601	1754	1769	1686	3104	1904	2474	KDSR	18	63327726	63367510	-	9313	protein_coding	3-ketodihydrosphingosine reductase [Source:HGNC Symbol;Acc:HGNC:4021]	-
ENSG00000018408	2335	2372	3440	1305	1701	1498	2307	1696	1732	WWTR1	3	149517235	149736714	-	8413	protein_coding	WW domain containing transcription regulator 1 [Source:HGNC Symbol;Acc:HGNC:24042]	-
ENSG00000065427	1869	2826	2589	2924	1659	2007	2109	1641	2485	KARS	16	75627474	75648643	-	4065	protein_coding	lysyl-tRNA synthetase [Source:HGNC Symbol;Acc:HGNC:6215]	-
ENSG00000103145	1968	3332	2767	3500	1279	1510	1739	1591	2809	HCFC1R1	16	3022620	3024286	-	1433	protein_coding	host cell factor C1 regulator 1 [Source:HGNC Symbol;Acc:HGNC:21198]	-
ENSG00000168653	1792	2481	1804	3542	1053	1565	1493	1575	2911	NDUFS5	1	39026318	39034636	+	548	protein_coding	NADH:ubiquinone oxidoreductase subunit S5 [Source:HGNC Symbol;Acc:HGNC:7712]	-
ENSG00000108344	1726	2388	2420	2757	1427	1502	2026	1537	2227	PSMD3	17	39980797	39997960	+	4964	protein_coding	proteasome 26S subunit, non-ATPase 3 [Source:HGNC Symbol;Acc:HGNC:9560]	-
ENSG00000159461	1988	2786	3146	2247	1716	1755	2466	1774	2457	AMFR	16	56361452	56425538	-	5758	protein_coding	autocrine motility factor receptor [Source:HGNC Symbol;Acc:HGNC:463]	-
ENSG00000176438	1928	2644	3368	1518	1793	1437	2207	1537	1504	SYNE3	14	95407266	95475836	-	18164	protein_coding	spectrin repeat containing nuclear envelope family member 3 [Source:HGNC Symbol;Acc:HGNC:19861]	-
ENSG00000111652	1882	2583	2463	2972	1656	1606	2080	1657	2464	COPS7A	12	6723741	6731875	+	3113	protein_coding	COP9 signalosome subunit 7A [Source:HGNC Symbol;Acc:HGNC:16758]	-
ENSG00000053371	2314	3348	3149	3239	1353	1649	1894	1405	2545	AKR7A2	1	19303965	19312146	-	1781	protein_coding	aldo-keto reductase family 7 member A2 [Source:HGNC Symbol;Acc:HGNC:389]	-
ENSG00000184232	1761	2673	2477	4030	1919	2050	2563	2002	3151	OAF	11	120210767	120230332	+	3176	protein_coding	out at first homolog [Source:HGNC Symbol;Acc:HGNC:28752]	-
ENSG00000198856	1961	2156	2064	2290	1205	1352	1825	1553	2442	OSTC	4	108650584	108667820	+	1617	protein_coding	oligosaccharyltransferase complex non-catalytic subunit [Source:HGNC Symbol;Acc:HGNC:24448]	-
ENSG00000117139	1668	1994	2788	1522	1837	1577	2601	1891	1651	KDM5B	1	202724495	202809470	-	25882	protein_coding	lysine demethylase 5B [Source:HGNC Symbol;Acc:HGNC:18039]	ARID
ENSG00000158417	2073	2753	3104	2769	1850	1917	2663	1909	2258	EIF5B	2	99337353	99401326	+	7883	protein_coding	eukaryotic translation initiation factor 5B [Source:HGNC Symbol;Acc:HGNC:30793]	-
ENSG00000197045	1765	1646	2657	1402	1811	1394	2628	1898	1878	GMFB	14	54474484	54489196	-	7966	protein_coding	glia maturation factor beta [Source:HGNC Symbol;Acc:HGNC:4373]	-
ENSG00000166734	1856	2043	2671	1898	1863	1662	2441	1907	2201	CASC4	15	44288729	44415758	+	7095	protein_coding	cancer susceptibility 4 [Source:HGNC Symbol;Acc:HGNC:24892]	-
ENSG00000136813	1773	2150	2763	2206	2264	2101	3010	2004	2008	ECPAS	9	111360692	111484745	-	8449	protein_coding	Ecm29 proteasome adaptor and scaffold [Source:HGNC Symbol;Acc:HGNC:29020]	-
ENSG00000125826	1778	3121	2816	2814	1624	1742	1903	1395	2060	RBCK1	20	407498	430966	+	4024	protein_coding	RANBP2-type and C3HC4-type zinc finger containing 1 [Source:HGNC Symbol;Acc:HGNC:15864]	-
ENSG00000126457	1946	2782	2326	3203	1440	1780	1792	1527	2470	PRMT1	19	49675786	49689029	+	4796	protein_coding	protein arginine methyltransferase 1 [Source:HGNC Symbol;Acc:HGNC:5187]	-
ENSG00000170142	2118	2614	2196	2518	1501	1802	2192	1509	2406	UBE2E1	3	23805903	23891316	+	3074	protein_coding	ubiquitin conjugating enzyme E2 E1 [Source:HGNC Symbol;Acc:HGNC:12477]	-
ENSG00000124570	1852	2507	2112	3475	1532	1793	2127	1682	2721	SERPINB6	6	2948159	2972165	-	13201	protein_coding	serpin family B member 6 [Source:HGNC Symbol;Acc:HGNC:8950]	-
ENSG00000134318	1857	1625	2827	1528	2264	1626	2962	1987	1851	ROCK2	2	11179761	11348330	-	10145	protein_coding	Rho associated coiled-coil containing protein kinase 2 [Source:HGNC Symbol;Acc:HGNC:10252]	-
ENSG00000178913	1981	2309	2389	2195	1668	1620	2225	1680	2213	TAF7	5	141260225	141320821	-	2723	protein_coding	TATA-box binding protein associated factor 7 [Source:HGNC Symbol;Acc:HGNC:11541]	-
ENSG00000172819	1864	2489	2632	3090	1814	1915	2576	1878	2295	RARG	12	53210567	53232980	-	5127	protein_coding	retinoic acid receptor gamma [Source:HGNC Symbol;Acc:HGNC:9866]	THR-like
ENSG00000131467	1839	2485	2631	2279	1723	1728	2176	1582	2005	PSME3	17	42824385	42843758	+	5152	protein_coding	proteasome activator subunit 3 [Source:HGNC Symbol;Acc:HGNC:9570]	-
ENSG00000108861	2231	2378	3076	2378	1851	1780	2667	2012	2371	DUSP3	17	43766121	43778988	-	5012	protein_coding	dual specificity phosphatase 3 [Source:HGNC Symbol;Acc:HGNC:3069]	-
ENSG00000148218	2299	2835	3091	2552	1715	1704	2316	1943	2206	ALAD	9	113386317	113401333	-	4983	protein_coding	aminolevulinate dehydratase [Source:HGNC Symbol;Acc:HGNC:395]	-
ENSG00000107819	1978	2855	2775	2468	1345	1377	1741	1264	1832	SFXN3	10	101031234	101041244	+	4631	protein_coding	sideroflexin 3 [Source:HGNC Symbol;Acc:HGNC:16087]	-
ENSG00000170624	1467	1936	2639	1208	1603	1464	2086	1517	1269	SGCD	5	155870344	156767788	+	10584	protein_coding	sarcoglycan delta [Source:HGNC Symbol;Acc:HGNC:10807]	-
ENSG00000138675	2220	1872	3382	2155	2548	1876	2965	1875	2086	FGF5	4	80266599	80336680	+	5998	protein_coding	fibroblast growth factor 5 [Source:HGNC Symbol;Acc:HGNC:3683]	-
ENSG00000113407	1372	1581	1822	2456	2528	2579	1988	1658	2035	TARS	5	33440696	33469539	+	5718	protein_coding	threonyl-tRNA synthetase [Source:HGNC Symbol;Acc:HGNC:11572]	-
ENSG00000183020	1891	2671	2934	2390	1729	1709	2426	1670	2235	AP2A2	11	924894	1012245	+	9638	protein_coding	adaptor related protein complex 2 subunit alpha 2 [Source:HGNC Symbol;Acc:HGNC:562]	-
ENSG00000141556	2126	2988	3415	2181	1621	1586	2266	1766	2043	TBCD	17	82752064	82945922	+	13546	protein_coding	tubulin folding cofactor D [Source:HGNC Symbol;Acc:HGNC:11581]	-
ENSG00000127884	1888	2798	2421	3510	1412	1803	1912	1689	2589	ECHS1	10	133362480	133373689	-	1617	protein_coding	enoyl-CoA hydratase, short chain 1 [Source:HGNC Symbol;Acc:HGNC:3151]	-
ENSG00000185825	1924	3009	2465	2843	1307	1600	1790	1528	2171	BCAP31	X	153700492	153724746	-	3533	protein_coding	B cell receptor associated protein 31 [Source:HGNC Symbol;Acc:HGNC:16695]	-
ENSG00000012660	2118	1732	2737	1673	2134	1987	3311	2412	2686	ELOVL5	6	53267398	53349179	-	3813	protein_coding	ELOVL fatty acid elongase 5 [Source:HGNC Symbol;Acc:HGNC:21308]	-
ENSG00000247556	1912	2136	2862	1501	1917	1822	2625	1744	1799	OIP5-AS1	15	41283990	41309737	+	12673	processed_transcript	OIP5 antisense RNA 1 [Source:HGNC Symbol;Acc:HGNC:43563]	-
ENSG00000138688	1889	1461	3444	1204	2570	1516	4027	2497	1497	KIAA1109	4	122152333	122362758	+	20470	protein_coding	KIAA1109 [Source:HGNC Symbol;Acc:HGNC:26953]	-
ENSG00000146674	116	153	188	130	107	109	94	96	120	IGFBP3	7	45912245	45921874	-	4571	protein_coding	insulin like growth factor binding protein 3 [Source:HGNC Symbol;Acc:HGNC:5472]	-
ENSG00000143164	1983	2522	2958	2498	1940	1815	2690	1918	2399	DCAF6	1	167935783	168075843	+	6306	protein_coding	DDB1 and CUL4 associated factor 6 [Source:HGNC Symbol;Acc:HGNC:30002]	-
ENSG00000103197	2139	2562	3276	1975	1635	1640	2681	1824	1819	TSC2	16	2047465	2089487	+	19626	protein_coding	TSC complex subunit 2 [Source:HGNC Symbol;Acc:HGNC:12363]	-
ENSG00000173511	2318	3348	3526	2569	1227	1511	1796	1255	2183	VEGFB	11	64234538	64238793	+	1545	protein_coding	vascular endothelial growth factor B [Source:HGNC Symbol;Acc:HGNC:12681]	-
ENSG00000175826	2006	2965	3082	2508	1488	1741	2020	1382	2070	CTDNEP1	17	7243591	7252491	-	2584	protein_coding	CTD nuclear envelope phosphatase 1 [Source:HGNC Symbol;Acc:HGNC:19085]	-
ENSG00000157954	2304	3157	3193	2771	1568	1733	2306	1747	2640	WIPI2	7	5190188	5233826	+	8977	protein_coding	WD repeat domain, phosphoinositide interacting 2 [Source:HGNC Symbol;Acc:HGNC:32225]	-
ENSG00000163531	1790	1637	2937	1797	2303	1989	3514	2662	2036	NFASC	1	204828651	205022822	+	21271	protein_coding	neurofascin [Source:HGNC Symbol;Acc:HGNC:29866]	-
ENSG00000156467	2435	3062	2277	3454	1191	1898	1821	1788	3128	UQCRB	8	96225920	96235634	-	9715	protein_coding	ubiquinol-cytochrome c reductase binding protein [Source:HGNC Symbol;Acc:HGNC:12582]	-
ENSG00000159692	1966	2915	2701	2632	1515	1642	2178	1743	2226	CTBP1	4	1211448	1249953	-	8361	protein_coding	C-terminal binding protein 1 [Source:HGNC Symbol;Acc:HGNC:2494]	-
ENSG00000088256	1820	2617	3048	2293	1424	1514	2022	1580	2032	GNA11	19	3094410	3124004	+	6242	protein_coding	G protein subunit alpha 11 [Source:HGNC Symbol;Acc:HGNC:4379]	-
ENSG00000143418	1809	2259	2878	2284	1937	1986	3088	2192	2642	CERS2	1	150960583	150975004	-	4644	protein_coding	ceramide synthase 2 [Source:HGNC Symbol;Acc:HGNC:14076]	-
ENSG00000124357	1670	2448	1852	2659	1091	1258	1623	1219	2247	NAGK	2	71064344	71079805	+	8894	protein_coding	N-acetylglucosamine kinase [Source:HGNC Symbol;Acc:HGNC:17174]	-
ENSG00000131408	1898	3103	2750	2922	1448	1684	1820	1516	2200	NR1H2	19	50329653	50382982	+	3753	protein_coding	nuclear receptor subfamily 1 group H member 2 [Source:HGNC Symbol;Acc:HGNC:7965]	THR-like
ENSG00000103018	1702	2008	2325	2560	1772	1781	2254	1756	2419	CYB5B	16	69424525	69466266	+	6903	protein_coding	cytochrome b5 type B [Source:HGNC Symbol;Acc:HGNC:24374]	-
ENSG00000175130	1841	3406	2920	1939	1069	1092	1804	1187	2193	MARCKSL1	1	32333832	32336379	-	1699	protein_coding	MARCKS like 1 [Source:HGNC Symbol;Acc:HGNC:7142]	-
ENSG00000107745	1912	2494	2550	2641	1804	1879	2418	1882	2503	MICU1	10	72367327	72626191	-	3852	protein_coding	mitochondrial calcium uptake 1 [Source:HGNC Symbol;Acc:HGNC:1530]	-
ENSG00000100225	1900	2709	2694	2507	1674	1653	2151	1625	2453	FBXO7	22	32474676	32498829	+	8521	protein_coding	F-box protein 7 [Source:HGNC Symbol;Acc:HGNC:13586]	-
ENSG00000053254	2037	2334	4028	1348	2316	1663	3600	2308	1890	FOXN3	14	89124871	89619149	-	11033	protein_coding	forkhead box N3 [Source:HGNC Symbol;Acc:HGNC:1928]	Fork
ENSG00000008256	2452	2639	3445	1764	1752	1664	2252	1677	2118	CYTH3	7	6161776	6272644	-	5808	protein_coding	cytohesin 3 [Source:HGNC Symbol;Acc:HGNC:9504]	-
ENSG00000157110	2187	2666	3009	2648	1843	1725	2549	1887	2237	RBPMS	8	30384479	30572261	+	8931	protein_coding	RNA binding protein, mRNA processing factor [Source:HGNC Symbol;Acc:HGNC:19097]	-
ENSG00000119977	2391	2998	3603	2212	1574	1586	1743	1245	1690	TCTN3	10	95663396	95694143	-	3223	protein_coding	tectonic family member 3 [Source:HGNC Symbol;Acc:HGNC:24519]	-
ENSG00000186522	2461	2682	3426	1830	1922	1765	3001	1847	2434	2026-09-10	2	109542982	109614206	-	4131	protein_coding	septin 10 [Source:HGNC Symbol;Acc:HGNC:14349]	-
ENSG00000164741	1681	1872	3349	1630	2384	1898	2501	2061	1671	DLC1	8	13083361	13604610	-	12794	protein_coding	DLC1 Rho GTPase activating protein [Source:HGNC Symbol;Acc:HGNC:2897]	-
ENSG00000145817	1706	2043	2342	1873	1497	1382	2115	1759	2184	YIPF5	5	144158159	144170714	-	3701	protein_coding	Yip1 domain family member 5 [Source:HGNC Symbol;Acc:HGNC:24877]	-
ENSG00000111843	2353	2764	2313	2919	1454	1451	1953	1715	2692	TMEM14C	6	10722915	10731129	+	1321	protein_coding	transmembrane protein 14C [Source:HGNC Symbol;Acc:HGNC:20952]	-
ENSG00000107854	1713	1783	2663	1265	1671	1417	2651	1775	1567	TNKS2	10	91798312	91865276	+	6157	protein_coding	tankyrase 2 [Source:HGNC Symbol;Acc:HGNC:15677]	-
ENSG00000089472	1643	2229	2824	1834	1931	1804	2773	1927	2155	HEPH	X	66162549	66268867	+	7113	protein_coding	hephaestin [Source:HGNC Symbol;Acc:HGNC:4866]	-
ENSG00000106034	2298	1801	3326	1464	2525	2105	3057	2016	1900	CPED1	7	120988677	121297444	+	7705	protein_coding	cadherin like and PC-esterase domain containing 1 [Source:HGNC Symbol;Acc:HGNC:26159]	-
ENSG00000112078	1853	2298	2591	1843	1719	1519	2304	1688	1780	KCTD20	6	36442767	36491143	+	6239	protein_coding	potassium channel tetramerization domain containing 20 [Source:HGNC Symbol;Acc:HGNC:21052]	-
ENSG00000168288	2018	2380	2695	2342	1720	1589	2184	1658	2353	MMADHC	2	149569634	149587816	-	2191	protein_coding	methylmalonic aciduria and homocystinuria, cblD type [Source:HGNC Symbol;Acc:HGNC:25221]	-
ENSG00000104936	1879	2214	2248	4177	2376	2190	2277	1785	2578	DMPK	19	45769717	45782552	-	5807	protein_coding	DM1 protein kinase [Source:HGNC Symbol;Acc:HGNC:2933]	-
ENSG00000198356	1850	2701	2266	3066	1215	1491	1637	1341	2372	ASNA1	19	12737139	12748323	+	1652	protein_coding	arsA arsenite transporter, ATP-binding, homolog 1 (bacterial) [Source:HGNC Symbol;Acc:HGNC:752]	-
ENSG00000109501	2192	2646	3576	2215	1633	1693	2301	1792	1924	WFS1	4	6269849	6303265	+	4513	protein_coding	wolframin ER transmembrane glycoprotein [Source:HGNC Symbol;Acc:HGNC:12762]	-
ENSG00000163930	2091	2837	2929	2515	1522	1662	2015	1371	2061	BAP1	3	52401013	52410350	-	5055	protein_coding	BRCA1 associated protein 1 [Source:HGNC Symbol;Acc:HGNC:950]	-
ENSG00000138668	1981	2300	2336	2296	1504	1696	1976	1478	2123	HNRNPD	4	82352498	82374503	-	6981	protein_coding	heterogeneous nuclear ribonucleoprotein D [Source:HGNC Symbol;Acc:HGNC:5036]	-
ENSG00000143878	2030	2702	3244	2341	1553	1360	1940	1724	2115	RHOB	2	20447074	20449445	+	2372	protein_coding	ras homolog family member B [Source:HGNC Symbol;Acc:HGNC:668]	-
ENSG00000146278	2147	2718	3265	2129	1618	1512	2087	1577	2097	PNRC1	6	89080751	89085160	+	2992	protein_coding	proline rich nuclear receptor coactivator 1 [Source:HGNC Symbol;Acc:HGNC:17278]	-
ENSG00000100997	1755	2324	2276	3173	1698	1861	2262	1776	2477	ABHD12	20	25294743	25390983	-	3429	protein_coding	abhydrolase domain containing 12 [Source:HGNC Symbol;Acc:HGNC:15868]	-
ENSG00000198176	2001	2366	2729	1982	1649	1611	2383	1870	2222	TFDP1	13	113584721	113641470	+	3741	protein_coding	transcription factor Dp-1 [Source:HGNC Symbol;Acc:HGNC:11749]	E2F
ENSG00000111817	2254	2335	3614	1389	1534	1405	2663	1855	2135	DSE	6	116254173	116444860	+	19193	protein_coding	dermatan sulfate epimerase [Source:HGNC Symbol;Acc:HGNC:21144]	-
ENSG00000164574	2362	2748	3764	1826	1806	1670	2740	1974	1981	GALNT10	5	154190730	154420984	+	10496	protein_coding	polypeptide N-acetylgalactosaminyltransferase 10 [Source:HGNC Symbol;Acc:HGNC:19873]	-
ENSG00000107290	1972	2220	3274	1516	2048	1587	2787	1879	1558	SETX	9	132261356	132354985	-	12140	protein_coding	senataxin [Source:HGNC Symbol;Acc:HGNC:445]	-
ENSG00000101350	1977	2269	3075	1838	1787	1665	2370	1691	1751	KIF3B	20	32277664	32335011	+	6103	protein_coding	kinesin family member 3B [Source:HGNC Symbol;Acc:HGNC:6320]	-
ENSG00000150459	2201	2666	2567	2940	1586	1862	2024	1618	2513	SAP18	13	21140514	21149084	+	3396	protein_coding	Sin3A associated protein 18 [Source:HGNC Symbol;Acc:HGNC:10530]	-
ENSG00000221968	1926	2339	2264	3469	1807	2102	2440	1782	2774	FADS3	11	61873519	61892051	-	6283	protein_coding	fatty acid desaturase 3 [Source:HGNC Symbol;Acc:HGNC:3576]	-
ENSG00000130939	1944	2340	3366	1815	2165	1718	2962	2131	2066	UBE4B	1	10032832	10181239	+	9128	protein_coding	ubiquitination factor E4B [Source:HGNC Symbol;Acc:HGNC:12500]	-
ENSG00000122203	1966	2456	2994	2134	1693	1708	2242	1768	2272	KIAA1191	5	176346061	176361968	-	3973	protein_coding	KIAA1191 [Source:HGNC Symbol;Acc:HGNC:29209]	-
ENSG00000170955	2097	2951	2252	3303	1232	1543	1360	1389	2158	CAVIN3	11	6318946	6320647	-	1672	protein_coding	caveolae associated protein 3 [Source:HGNC Symbol;Acc:HGNC:9400]	-
ENSG00000167291	1915	2684	3673	1944	1898	1612	2718	1795	1831	TBC1D16	17	79932343	80035848	-	11555	protein_coding	TBC1 domain family member 16 [Source:HGNC Symbol;Acc:HGNC:28356]	-
ENSG00000173482	2027	2141	2935	1599	1843	1603	2809	1792	1815	PTPRM	18	7566782	8406861	+	9900	protein_coding	protein tyrosine phosphatase, receptor type M [Source:HGNC Symbol;Acc:HGNC:9675]	-
ENSG00000141503	1971	2228	3089	2088	1982	1725	2607	1938	1921	MINK1	17	4833388	4898061	+	7817	protein_coding	misshapen like kinase 1 [Source:HGNC Symbol;Acc:HGNC:17565]	-
ENSG00000074696	1946	2321	2961	1904	1455	1493	2377	1739	2355	HACD3	15	65530418	65578352	+	7097	protein_coding	3-hydroxyacyl-CoA dehydratase 3 [Source:HGNC Symbol;Acc:HGNC:24175]	-
ENSG00000142453	1868	2498	2988	2304	1749	1645	2371	2001	2079	CARM1	19	10871513	10923070	+	4455	protein_coding	coactivator associated arginine methyltransferase 1 [Source:HGNC Symbol;Acc:HGNC:23393]	-
ENSG00000168090	1702	2344	2195	3152	1395	1541	1932	1668	2277	COPS6	7	100088954	100092200	+	2807	protein_coding	COP9 signalosome subunit 6 [Source:HGNC Symbol;Acc:HGNC:21749]	-
ENSG00000140740	1811	2216	2195	2804	1745	2009	2454	1856	2597	UQCRC2	16	21952660	21983660	+	5217	protein_coding	ubiquinol-cytochrome c reductase core protein 2 [Source:HGNC Symbol;Acc:HGNC:12586]	-
ENSG00000125378	1926	2695	2560	3144	1986	2399	2206	1862	2697	BMP4	14	53949736	53958761	-	3082	protein_coding	bone morphogenetic protein 4 [Source:HGNC Symbol;Acc:HGNC:1071]	-
ENSG00000134874	1940	2299	2892	1762	1601	1478	2703	1813	2186	DZIP1	13	95578202	95644703	-	8470	protein_coding	DAZ interacting zinc finger protein 1 [Source:HGNC Symbol;Acc:HGNC:20908]	-
ENSG00000180817	1914	2060	2165	2898	1812	1750	2747	2201	3158	PPA1	10	70202830	70233911	-	5171	protein_coding	pyrophosphatase (inorganic) 1 [Source:HGNC Symbol;Acc:HGNC:9226]	-
ENSG00000149357	2129	3059	2742	3081	1398	1583	1901	1566	2604	LAMTOR1	11	72085895	72103387	-	2778	protein_coding	late endosomal/lysosomal adaptor, MAPK and MTOR activator 1 [Source:HGNC Symbol;Acc:HGNC:26068]	-
ENSG00000119242	2016	2791	2967	2315	1602	1580	2210	1686	1961	CCDC92	12	123918660	123972831	-	8223	protein_coding	coiled-coil domain containing 92 [Source:HGNC Symbol;Acc:HGNC:29563]	-
ENSG00000152818	1954	1566	3289	1223	2363	1715	3268	2232	1588	UTRN	6	144285701	144853034	+	14604	protein_coding	utrophin [Source:HGNC Symbol;Acc:HGNC:12635]	-
ENSG00000054148	1777	2475	2042	2997	1040	1224	1396	1341	2344	PHPT1	9	136848724	136851027	+	1612	protein_coding	phosphohistidine phosphatase 1 [Source:HGNC Symbol;Acc:HGNC:30033]	-
ENSG00000100364	1895	3030	3015	2250	1387	1311	2080	1676	2312	KIAA0930	22	45190338	45240769	-	10019	protein_coding	KIAA0930 [Source:HGNC Symbol;Acc:HGNC:1314]	-
ENSG00000010244	1652	2043	2145	2506	1679	1658	2125	1553	2294	ZNF207	17	32350117	32381886	+	15834	protein_coding	zinc finger protein 207 [Source:HGNC Symbol;Acc:HGNC:12998]	-
ENSG00000107263	1933	2460	3220	1707	1591	1601	2262	1735	1669	RAPGEF1	9	131576770	131740074	-	7002	protein_coding	Rap guanine nucleotide exchange factor 1 [Source:HGNC Symbol;Acc:HGNC:4568]	-
ENSG00000204574	1563	2573	2435	2445	1450	1728	1920	1499	1924	ABCF1	6	30571376	30597179	+	4523	protein_coding	ATP binding cassette subfamily F member 1 [Source:HGNC Symbol;Acc:HGNC:70]	-
ENSG00000197386	1822	2112	3202	2094	2116	1742	2876	2033	1805	HTT	4	3041422	3243960	+	19796	protein_coding	huntingtin [Source:HGNC Symbol;Acc:HGNC:4851]	-
ENSG00000182158	1727	1750	2852	1581	2044	1628	2566	2182	1588	CREB3L2	7	137874979	138002067	-	8788	protein_coding	cAMP responsive element binding protein 3 like 2 [Source:HGNC Symbol;Acc:HGNC:23720]	TF_bZIP
ENSG00000100439	2044	2455	2656	2722	1852	2141	2297	1712	1939	ABHD4	14	22598237	22613215	+	4070	protein_coding	abhydrolase domain containing 4 [Source:HGNC Symbol;Acc:HGNC:20154]	-
ENSG00000188986	1934	3137	2800	2523	1225	1427	1756	1261	2283	NELFB	9	137255173	137273546	+	2698	protein_coding	negative elongation factor complex member B [Source:HGNC Symbol;Acc:HGNC:24324]	-
ENSG00000078902	1626	2533	2563	2456	1503	1605	2177	1703	2197	TOLLIP	11	1274371	1309654	-	5983	protein_coding	toll interacting protein [Source:HGNC Symbol;Acc:HGNC:16476]	-
ENSG00000116030	2174	2406	2482	2443	1434	1491	1990	1671	2672	SUMO1	2	202206180	202238608	-	2164	protein_coding	small ubiquitin-like modifier 1 [Source:HGNC Symbol;Acc:HGNC:12502]	-
ENSG00000183098	1882	2026	3093	1317	1749	1509	2444	1490	1752	GPC6	13	93226842	94407401	+	6468	protein_coding	glypican 6 [Source:HGNC Symbol;Acc:HGNC:4454]	-
ENSG00000163683	1945	2289	3117	1914	1771	1686	2287	1833	2050	SMIM14	4	39546330	39639090	-	6721	protein_coding	small integral membrane protein 14 [Source:HGNC Symbol;Acc:HGNC:27321]	-
ENSG00000140464	1830	2226	2767	2137	1677	1497	2302	1743	1685	PML	15	73994673	74047812	+	12657	protein_coding	promyelocytic leukemia [Source:HGNC Symbol;Acc:HGNC:9113]	-
ENSG00000090487	1807	2376	2377	1976	1300	1438	2113	1350	2328	SPG21	15	64963021	64990310	-	3984	protein_coding	SPG21, maspardin [Source:HGNC Symbol;Acc:HGNC:20373]	-
ENSG00000101161	1805	2984	2804	2644	1447	1834	2001	1405	1983	PRPF6	20	63981135	64033100	+	3044	protein_coding	pre-mRNA processing factor 6 [Source:HGNC Symbol;Acc:HGNC:15860]	-
ENSG00000140948	2222	2175	3584	1454	1848	1483	3743	2152	1909	ZCCHC14	16	87406246	87492045	-	7390	protein_coding	zinc finger CCHC-type containing 14 [Source:HGNC Symbol;Acc:HGNC:24134]	-
ENSG00000095321	1927	2876	2966	2793	1663	1629	2160	1743	2251	CRAT	9	129094810	129111189	-	3803	protein_coding	carnitine O-acetyltransferase [Source:HGNC Symbol;Acc:HGNC:2342]	-
ENSG00000092010	2043	2648	2285	3692	1662	1955	1951	1718	2542	PSME1	14	24136158	24138967	+	1781	protein_coding	proteasome activator subunit 1 [Source:HGNC Symbol;Acc:HGNC:9568]	-
ENSG00000105953	1638	1972	2477	2393	1509	1513	2421	1997	2092	OGDH	7	44606572	44709066	+	5210	protein_coding	oxoglutarate dehydrogenase [Source:HGNC Symbol;Acc:HGNC:8124]	-
ENSG00000166341	1869	2386	3848	1339	1866	1483	3045	2151	1548	DCHS1	11	6621323	6655854	-	10765	protein_coding	dachsous cadherin-related 1 [Source:HGNC Symbol;Acc:HGNC:13681]	-
ENSG00000140553	1740	2836	2846	2552	1307	1572	2057	1550	2102	UNC45A	15	90930180	90954093	+	7498	protein_coding	unc-45 myosin chaperone A [Source:HGNC Symbol;Acc:HGNC:30594]	-
ENSG00000132670	2231	2871	3040	2326	1794	1860	2256	1572	2269	PTPRA	20	2864184	3039076	+	4469	protein_coding	protein tyrosine phosphatase, receptor type A [Source:HGNC Symbol;Acc:HGNC:9664]	-
ENSG00000189043	2184	2044	2059	2413	1070	1262	1784	1763	2486	NDUFA4	7	10931951	10940256	-	3556	protein_coding	NDUFA4, mitochondrial complex associated [Source:HGNC Symbol;Acc:HGNC:7687]	-
ENSG00000105971	1544	1831	1779	1717	1494	1406	2031	1591	2079	CAV2	7	116287380	116508541	+	6926	protein_coding	caveolin 2 [Source:HGNC Symbol;Acc:HGNC:1528]	-
ENSG00000122884	1209	1433	1806	1714	1298	1275	1588	1458	1729	P4HA1	10	73007217	73096974	-	3093	protein_coding	prolyl 4-hydroxylase subunit alpha 1 [Source:HGNC Symbol;Acc:HGNC:8546]	-
ENSG00000166479	1733	1625	2403	1543	1860	1736	2526	1733	1968	TMX3	18	68673688	68715298	-	7637	protein_coding	thioredoxin related transmembrane protein 3 [Source:HGNC Symbol;Acc:HGNC:24718]	-
ENSG00000197448	2079	2854	2471	3368	1558	1953	2196	1732	2743	GSTK1	7	143244093	143270854	+	4228	protein_coding	glutathione S-transferase kappa 1 [Source:HGNC Symbol;Acc:HGNC:16906]	-
ENSG00000067113	1263	2254	2209	1977	1120	1215	1698	1445	1766	PLPP1	5	55424854	55535050	-	2016	protein_coding	phospholipid phosphatase 1 [Source:HGNC Symbol;Acc:HGNC:9228]	-
ENSG00000104341	1905	2217	2356	2519	1581	1665	2095	1767	2328	LAPTM4B	8	97775057	97853013	+	3197	protein_coding	lysosomal protein transmembrane 4 beta [Source:HGNC Symbol;Acc:HGNC:13646]	-
ENSG00000139684	2389	2616	2551	2287	1565	1615	2354	1690	2702	ESD	13	46771256	46797232	-	3401	protein_coding	esterase D [Source:HGNC Symbol;Acc:HGNC:3465]	-
ENSG00000106367	1825	2534	2017	2796	1243	1357	1797	1450	2447	AP1S1	7	101154400	101161596	+	1756	protein_coding	adaptor related protein complex 1 subunit sigma 1 [Source:HGNC Symbol;Acc:HGNC:559]	-
ENSG00000162191	1879	3339	2625	3171	1353	1892	1872	1368	2613	UBXN1	11	62676498	62679117	-	2532	protein_coding	UBX domain protein 1 [Source:HGNC Symbol;Acc:HGNC:18402]	-
ENSG00000133275	1951	2804	2787	2356	1388	1465	1657	1371	2166	CSNK1G2	19	1941149	1981338	+	3804	protein_coding	casein kinase 1 gamma 2 [Source:HGNC Symbol;Acc:HGNC:2455]	-
ENSG00000176393	1725	2454	2642	2787	1515	1715	1944	1495	2201	RNPEP	1	201982372	202006147	+	3479	protein_coding	arginyl aminopeptidase [Source:HGNC Symbol;Acc:HGNC:10078]	-
ENSG00000134970	1971	1749	2503	1591	1750	1404	2525	1845	2324	TMED7	5	115613508	115632992	-	3894	protein_coding	transmembrane p24 trafficking protein 7 [Source:HGNC Symbol;Acc:HGNC:24253]	-
ENSG00000173442	1524	2569	2649	2681	1515	1584	1767	1423	1960	EHBP1L1	11	65576038	65592650	+	6741	protein_coding	EH domain binding protein 1 like 1 [Source:HGNC Symbol;Acc:HGNC:30682]	-
ENSG00000160445	1829	2639	3271	2245	1658	1538	2200	1602	1955	ZER1	9	128729786	128772414	-	4370	protein_coding	zyg-11 related cell cycle regulator [Source:HGNC Symbol;Acc:HGNC:30960]	-
ENSG00000125912	1645	2165	2372	2683	1343	1547	1963	1481	2081	NCLN	19	3185563	3209575	+	4175	protein_coding	nicalin [Source:HGNC Symbol;Acc:HGNC:26923]	-
ENSG00000103249	1839	2317	2621	1890	1574	1529	2410	1732	1887	CLCN7	16	1444934	1475580	-	8119	protein_coding	chloride voltage-gated channel 7 [Source:HGNC Symbol;Acc:HGNC:2025]	-
ENSG00000177628	1730	1938	2436	2406	1898	1781	2470	1935	2068	GBA	1	155234452	155244699	-	3648	protein_coding	glucosylceramidase beta [Source:HGNC Symbol;Acc:HGNC:4177]	-
ENSG00000014641	1848	2159	1941	2581	1442	1576	2017	1693	2497	MDH1	2	63588609	63607197	+	4990	protein_coding	malate dehydrogenase 1 [Source:HGNC Symbol;Acc:HGNC:6970]	-
ENSG00000080503	1965	2007	2693	1729	1987	1651	2468	1773	1718	SMARCA2	9	1980290	2193624	+	18595	protein_coding	SWI/SNF related, matrix associated, actin dependent regulator of chromatin, subfamily a, member 2 [Source:HGNC Symbol;Acc:HGNC:11098]	-
ENSG00000094916	1576	1848	2893	1592	1783	1500	2185	1576	1419	CBX5	12	54230940	54280133	-	15040	protein_coding	chromobox 5 [Source:HGNC Symbol;Acc:HGNC:1555]	-
ENSG00000225190	2033	2438	3031	2340	1785	1812	2896	2023	2267	PLEKHM1	17	45435900	45490749	-	9233	protein_coding	pleckstrin homology and RUN domain containing M1 [Source:HGNC Symbol;Acc:HGNC:29017]	-
ENSG00000066322	1834	2239	2284	2708	1569	1611	1870	1430	1946	ELOVL1	1	43363397	43368074	-	2507	protein_coding	ELOVL fatty acid elongase 1 [Source:HGNC Symbol;Acc:HGNC:14418]	-
ENSG00000178982	1826	2993	2503	3234	1277	1682	1670	1333	2484	EIF3K	19	38619082	38636955	+	2798	protein_coding	eukaryotic translation initiation factor 3 subunit K [Source:HGNC Symbol;Acc:HGNC:24656]	-
ENSG00000180370	1871	1800	2748	1548	1976	1774	2629	1814	1635	PAK2	3	196739857	196832647	+	6270	protein_coding	p21 (RAC1) activated kinase 2 [Source:HGNC Symbol;Acc:HGNC:8591]	-
ENSG00000161217	1511	1857	2440	1817	1768	1465	2265	1785	1695	PCYT1A	3	196214222	196287957	-	7978	protein_coding	phosphate cytidylyltransferase 1, choline, alpha [Source:HGNC Symbol;Acc:HGNC:8754]	-
ENSG00000064726	1918	2147	2609	1778	1765	1745	2621	1812	2242	BTBD1	15	83016422	83067354	-	4169	protein_coding	BTB domain containing 1 [Source:HGNC Symbol;Acc:HGNC:1120]	-
ENSG00000123131	1446	2113	1866	2866	1242	1592	1810	1477	2444	PRDX4	X	23664262	23686399	+	1904	protein_coding	peroxiredoxin 4 [Source:HGNC Symbol;Acc:HGNC:17169]	-
ENSG00000142002	1766	2466	2602	2300	1568	1532	2198	1866	1839	DPP9	19	4675224	4724673	-	8324	protein_coding	dipeptidyl peptidase 9 [Source:HGNC Symbol;Acc:HGNC:18648]	-
ENSG00000145431	1891	2505	2784	1657	1596	1539	2139	1630	1787	PDGFC	4	156760454	156971394	-	5593	protein_coding	platelet derived growth factor C [Source:HGNC Symbol;Acc:HGNC:8801]	-
ENSG00000107438	2202	2561	2631	3215	2033	1955	2217	1946	2208	PDLIM1	10	95237572	95291024	-	2239	protein_coding	PDZ and LIM domain 1 [Source:HGNC Symbol;Acc:HGNC:2067]	-
ENSG00000170145	1925	2178	3324	1809	2072	1681	2662	2200	1684	SIK2	11	111602391	111730853	+	9796	protein_coding	salt inducible kinase 2 [Source:HGNC Symbol;Acc:HGNC:21680]	-
ENSG00000175224	1851	2718	2756	2435	1642	1793	1977	1476	2030	ATG13	11	46617527	46674818	+	7001	protein_coding	autophagy related 13 [Source:HGNC Symbol;Acc:HGNC:29091]	-
ENSG00000101337	1811	2015	2958	1784	1856	1571	2493	1857	1783	TM9SF4	20	32109506	32167258	+	5415	protein_coding	transmembrane 9 superfamily member 4 [Source:HGNC Symbol;Acc:HGNC:30797]	-
ENSG00000124795	2277	2337	2974	1793	1979	1842	2149	1661	2112	DEK	6	18223868	18264823	-	4361	protein_coding	DEK proto-oncogene [Source:HGNC Symbol;Acc:HGNC:2768]	-
ENSG00000128245	1873	2433	2491	2487	1600	1573	2016	1628	2317	YWHAH	22	31944461	31957603	+	2453	protein_coding	tyrosine 3-monooxygenase/tryptophan 5-monooxygenase activation protein eta [Source:HGNC Symbol;Acc:HGNC:12853]	-
ENSG00000038274	2190	2285	2833	2263	2014	1819	2303	1764	2076	MAT2B	5	163503114	163519336	+	5153	protein_coding	methionine adenosyltransferase 2B [Source:HGNC Symbol;Acc:HGNC:6905]	-
ENSG00000085224	1765	1450	2646	1285	2470	1608	3275	2251	1714	ATRX	X	77504878	77786233	-	19266	protein_coding	ATRX, chromatin remodeler [Source:HGNC Symbol;Acc:HGNC:886]	-
ENSG00000088812	1843	1909	2645	1577	1893	1653	2543	1919	1638	ATRN	20	3471040	3651122	+	8753	protein_coding	attractin [Source:HGNC Symbol;Acc:HGNC:885]	-
ENSG00000135052	1669	1847	2158	2000	1628	1826	2225	1522	2066	GOLM1	9	86026146	86100173	-	4233	protein_coding	golgi membrane protein 1 [Source:HGNC Symbol;Acc:HGNC:15451]	-
ENSG00000137573	1676	799	1931	1736	2080	2038	2754	2415	2003	SULF1	8	69466624	69660915	+	9404	protein_coding	sulfatase 1 [Source:HGNC Symbol;Acc:HGNC:20391]	-
ENSG00000165916	1811	2444	2250	3001	1493	1475	1674	1384	2193	PSMC3	11	47418769	47426473	-	2276	protein_coding	proteasome 26S subunit, ATPase 3 [Source:HGNC Symbol;Acc:HGNC:9549]	-
ENSG00000154978	1771	2539	2859	2695	1820	1730	2073	1416	2092	VOPP1	7	55436056	55572988	-	5364	protein_coding	VOPP1, WBP1/VOPP1 family member [Source:HGNC Symbol;Acc:HGNC:34518]	-
ENSG00000116754	1693	1652	2088	1645	1819	1608	2440	1713	1773	SRSF11	1	70205682	70253052	+	8473	protein_coding	serine and arginine rich splicing factor 11 [Source:HGNC Symbol;Acc:HGNC:10782]	-
ENSG00000228474	2063	2564	1892	3157	983	1551	1685	1624	2956	OST4	2	27070472	27071773	-	719	protein_coding	oligosaccharyltransferase complex subunit 4, non-catalytic [Source:HGNC Symbol;Acc:HGNC:32483]	-
ENSG00000164506	2030	1915	3123	1284	1888	1540	2756	1819	1651	STXBP5	6	147204425	147390476	+	10504	protein_coding	syntaxin binding protein 5 [Source:HGNC Symbol;Acc:HGNC:19665]	-
ENSG00000072952	2130	2008	3110	2017	2209	1899	2366	1577	1669	MRVI1	11	10573091	10693988	-	7700	protein_coding	murine retrovirus integration site 1 homolog [Source:HGNC Symbol;Acc:HGNC:7237]	-
ENSG00000145632	1454	2301	2204	3098	2494	2207	3010	1928	2923	PLK2	5	58453982	58460260	-	4768	protein_coding	polo like kinase 2 [Source:HGNC Symbol;Acc:HGNC:19699]	-
ENSG00000143621	1522	2359	2087	2630	1331	1605	1748	1359	2150	ILF2	1	153661788	153671048	-	2281	protein_coding	interleukin enhancer binding factor 2 [Source:HGNC Symbol;Acc:HGNC:6037]	-
ENSG00000138594	1716	1997	2630	1253	1369	1281	1921	1409	1577	TMOD3	15	51829628	51947295	+	10632	protein_coding	tropomodulin 3 [Source:HGNC Symbol;Acc:HGNC:11873]	-
ENSG00000154518	1780	2429	1944	2618	1240	1257	1876	1506	2644	ATP5MC3	2	175176258	175184607	-	6780	protein_coding	ATP synthase membrane subunit c locus 3 [Source:HGNC Symbol;Acc:HGNC:843]	-
ENSG00000101367	1685	1852	2095	1959	1594	1526	2070	1641	2029	MAPRE1	20	32819893	32850405	+	2623	protein_coding	microtubule associated protein RP/EB family member 1 [Source:HGNC Symbol;Acc:HGNC:6890]	-
ENSG00000142327	2454	3744	3610	2966	1497	1618	2001	1298	2111	RNPEPL1	2	240565804	240581372	+	7867	protein_coding	arginyl aminopeptidase like 1 [Source:HGNC Symbol;Acc:HGNC:10079]	-
ENSG00000167792	1659	2611	2409	3322	1344	1653	1804	1468	2326	NDUFV1	11	67605653	67612554	+	5057	protein_coding	NADH:ubiquinone oxidoreductase core subunit V1 [Source:HGNC Symbol;Acc:HGNC:7716]	-
ENSG00000125875	1695	2253	2785	2038	1530	1673	1937	1534	1812	TBC1D20	20	435480	462553	-	5831	protein_coding	TBC1 domain family member 20 [Source:HGNC Symbol;Acc:HGNC:16133]	-
ENSG00000116604	1890	2316	2946	2402	2245	1988	2482	1718	1650	MEF2D	1	156463727	156500828	-	6400	protein_coding	myocyte enhancer factor 2D [Source:HGNC Symbol;Acc:HGNC:6997]	SRF
ENSG00000157916	1693	2194	2126	2688	1410	1499	2094	1525	2229	RER1	1	2391775	2405444	+	5691	protein_coding	retention in endoplasmic reticulum sorting receptor 1 [Source:HGNC Symbol;Acc:HGNC:30309]	-
ENSG00000196535	1496	1980	2748	2196	2360	1723	2837	2242	1635	MYO18A	17	29071124	29180412	-	15047	protein_coding	myosin XVIIIA [Source:HGNC Symbol;Acc:HGNC:31104]	-
ENSG00000124181	1723	2268	2751	1714	1484	1411	2375	1689	1689	PLCG1	20	41136960	41196801	+	9648	protein_coding	phospholipase C gamma 1 [Source:HGNC Symbol;Acc:HGNC:9065]	-
ENSG00000008294	1696	1826	2801	1583	2105	1686	2871	1944	1779	SPAG9	17	50962174	51120865	-	11963	protein_coding	sperm associated antigen 9 [Source:HGNC Symbol;Acc:HGNC:14524]	-
ENSG00000004975	1542	2168	2339	1842	1328	1376	2162	1519	1908	DVL2	17	7225341	7234545	-	5350	protein_coding	dishevelled segment polarity protein 2 [Source:HGNC Symbol;Acc:HGNC:3086]	-
ENSG00000051108	1554	2039	2167	2270	1773	1911	1911	1514	1755	HERPUD1	16	56932048	56944863	+	5155	protein_coding	homocysteine inducible ER protein with ubiquitin like domain 1 [Source:HGNC Symbol;Acc:HGNC:13744]	-
ENSG00000105559	1933	3391	3281	3603	1733	2001	2038	1565	2635	PLEKHA4	19	48837097	48868632	-	3851	protein_coding	pleckstrin homology domain containing A4 [Source:HGNC Symbol;Acc:HGNC:14339]	-
ENSG00000132463	1616	1956	2324	2011	1633	1594	2097	1601	2022	GRSF1	4	70815782	70839945	-	7785	protein_coding	G-rich RNA sequence binding factor 1 [Source:HGNC Symbol;Acc:HGNC:4610]	-
ENSG00000196743	2009	2649	3018	2654	1820	2047	3359	2264	2924	GM2A	5	151212150	151270440	+	4479	protein_coding	GM2 ganglioside activator [Source:HGNC Symbol;Acc:HGNC:4367]	-
ENSG00000015676	1893	2704	2858	2396	1556	1710	2193	1688	2097	NUDCD3	7	44379121	44490880	-	10113	protein_coding	NudC domain containing 3 [Source:HGNC Symbol;Acc:HGNC:22208]	-
ENSG00000133606	1762	2257	2651	2416	1749	1826	2252	1636	2126	MKRN1	7	140453040	140479569	-	5869	protein_coding	makorin ring finger protein 1 [Source:HGNC Symbol;Acc:HGNC:7112]	-
ENSG00000117632	1950	2814	2353	2834	1312	1605	1709	1331	2141	STMN1	1	25884181	25906991	-	6261	protein_coding	stathmin 1 [Source:HGNC Symbol;Acc:HGNC:6510]	-
ENSG00000171552	2044	2574	2624	3149	1555	1818	2357	1660	2689	BCL2L1	20	31664452	31723989	-	3314	protein_coding	BCL2 like 1 [Source:HGNC Symbol;Acc:HGNC:992]	-
ENSG00000164050	1925	2411	2897	1505	1219	1249	1836	1245	1463	PLXNB1	3	48403854	48430051	-	9733	protein_coding	plexin B1 [Source:HGNC Symbol;Acc:HGNC:9103]	-
ENSG00000025800	1771	1824	2660	1876	1816	1702	2520	1931	1713	KPNA6	1	32108038	32176568	+	7480	protein_coding	karyopherin subunit alpha 6 [Source:HGNC Symbol;Acc:HGNC:6399]	-
ENSG00000152952	1450	1307	1818	1295	1456	1160	2227	1664	1710	PLOD2	3	146069440	146163653	-	7646	protein_coding	procollagen-lysine,2-oxoglutarate 5-dioxygenase 2 [Source:HGNC Symbol;Acc:HGNC:9082]	-
ENSG00000100342	1524	1910	2059	3598	1877	2260	2258	1945	2598	APOL1	22	36253010	36267530	+	3519	protein_coding	apolipoprotein L1 [Source:HGNC Symbol;Acc:HGNC:618]	-
ENSG00000173120	1654	1958	2533	1498	1767	1497	2241	1738	1408	KDM2A	11	67119269	67258087	+	10380	protein_coding	lysine demethylase 2A [Source:HGNC Symbol;Acc:HGNC:13606]	-
ENSG00000101126	1644	1868	2589	1643	1970	1719	2440	1752	1682	ADNP	20	50888916	50931421	-	8423	protein_coding	activity dependent neuroprotector homeobox [Source:HGNC Symbol;Acc:HGNC:15766]	Homeobox
ENSG00000125743	2405	2324	2272	2393	1047	1156	1679	1804	2525	SNRPD2	19	45687454	45692569	-	1608	protein_coding	small nuclear ribonucleoprotein D2 polypeptide [Source:HGNC Symbol;Acc:HGNC:11159]	-
ENSG00000170043	1700	2505	2186	3051	1388	1513	1857	1726	2286	TRAPPC1	17	7930345	7932123	-	1171	protein_coding	trafficking protein particle complex 1 [Source:HGNC Symbol;Acc:HGNC:19894]	-
ENSG00000123992	1862	2677	2432	2515	1330	1575	1945	1467	2237	DNPEP	2	219373527	219400022	-	4753	protein_coding	aspartyl aminopeptidase [Source:HGNC Symbol;Acc:HGNC:2981]	-
ENSG00000140443	1899	1986	3051	1192	1574	1237	2690	1714	1328	IGF1R	15	98648539	98964530	+	13941	protein_coding	insulin like growth factor 1 receptor [Source:HGNC Symbol;Acc:HGNC:5465]	-
ENSG00000141447	2135	2319	2843	1548	1667	1540	2364	1599	1978	OSBPL1A	18	24162044	24397880	-	8030	protein_coding	oxysterol binding protein like 1A [Source:HGNC Symbol;Acc:HGNC:16398]	-
ENSG00000146122	1510	2023	2549	1088	1157	1051	1758	1273	1219	DAAM2	6	39792298	39904877	+	12955	protein_coding	dishevelled associated activator of morphogenesis 2 [Source:HGNC Symbol;Acc:HGNC:18143]	-
ENSG00000120913	2185	3228	3244	2371	1068	1246	1406	1226	1880	PDLIM2	8	22578279	22598025	+	12388	protein_coding	PDZ and LIM domain 2 [Source:HGNC Symbol;Acc:HGNC:13992]	-
ENSG00000169764	1904	2202	2623	1892	1619	1527	2070	1617	2111	UGP2	2	63840940	63891562	+	6501	protein_coding	UDP-glucose pyrophosphorylase 2 [Source:HGNC Symbol;Acc:HGNC:12527]	-
ENSG00000122870	2035	2076	3077	1616	1841	1608	2459	1701	1768	BICC1	10	58513140	58831437	+	6569	protein_coding	BicC family RNA binding protein 1 [Source:HGNC Symbol;Acc:HGNC:19351]	-
ENSG00000113658	1896	1878	2952	1398	1744	1510	2562	1738	1754	SMAD5	5	136132845	136188747	+	9040	protein_coding	SMAD family member 5 [Source:HGNC Symbol;Acc:HGNC:6771]	MH1
ENSG00000206560	1649	1932	2642	1359	1723	1550	2341	1634	1510	ANKRD28	3	15667236	15859771	-	11276	protein_coding	ankyrin repeat domain 28 [Source:HGNC Symbol;Acc:HGNC:29024]	-
ENSG00000166181	1759	2000	2586	1722	1656	1457	2248	1661	1881	API5	11	43311963	43344529	+	4651	protein_coding	apoptosis inhibitor 5 [Source:HGNC Symbol;Acc:HGNC:594]	-
ENSG00000132561	1268	1965	2363	2039	1680	1687	2874	2090	2209	MATN2	8	97868840	98036716	+	6933	protein_coding	matrilin 2 [Source:HGNC Symbol;Acc:HGNC:6908]	-
ENSG00000073792	1883	2164	2648	1861	1964	1820	2535	1811	1894	IGF2BP2	3	185643739	185825056	-	4735	protein_coding	insulin like growth factor 2 mRNA binding protein 2 [Source:HGNC Symbol;Acc:HGNC:28867]	-
ENSG00000144455	2044	2779	2832	2672	1572	1741	2213	1632	2536	SUMF1	3	3700814	4467281	-	6952	protein_coding	sulfatase modifying factor 1 [Source:HGNC Symbol;Acc:HGNC:20376]	-
ENSG00000089280	1225	1460	1387	2607	1374	1490	1582	1450	1672	FUS	16	31180110	31194871	+	10283	protein_coding	FUS RNA binding protein [Source:HGNC Symbol;Acc:HGNC:4010]	-
ENSG00000176720	1954	3021	3237	2469	1233	1424	1930	1584	2458	BOK	2	241551424	241574138	+	2711	protein_coding	BOK, BCL2 family apoptosis regulator [Source:HGNC Symbol;Acc:HGNC:1087]	-
ENSG00000091317	1775	2075	2886	1643	1735	1508	2276	1679	2006	CMTM6	3	32481312	32503408	-	4413	protein_coding	CKLF like MARVEL transmembrane domain containing 6 [Source:HGNC Symbol;Acc:HGNC:19177]	-
ENSG00000198700	1670	1966	2514	1752	1682	1548	2146	1690	1671	IPO9	1	201829141	201884294	+	11915	protein_coding	importin 9 [Source:HGNC Symbol;Acc:HGNC:19425]	-
ENSG00000105698	1880	2815	2664	2425	1361	1528	1933	1464	2358	USF2	19	35268978	35279821	+	4952	protein_coding	upstream transcription factor 2, c-fos interacting [Source:HGNC Symbol;Acc:HGNC:12594]	bHLH
ENSG00000174695	1573	1692	2151	1850	1496	1292	1991	1506	1850	TMEM167A	5	83052846	83077863	-	4908	protein_coding	transmembrane protein 167A [Source:HGNC Symbol;Acc:HGNC:28330]	-
ENSG00000115944	1718	2211	2378	2331	1498	1487	2069	1537	2626	COX7A2L	2	42333546	42425088	-	5605	protein_coding	cytochrome c oxidase subunit 7A2 like [Source:HGNC Symbol;Acc:HGNC:2289]	-
ENSG00000162521	1811	2225	2543	1679	1380	1483	2073	1545	1909	RBBP4	1	32651142	32686211	+	9470	protein_coding	RB binding protein 4, chromatin remodeling factor [Source:HGNC Symbol;Acc:HGNC:9887]	-
ENSG00000078674	1694	1844	2508	1705	1958	1799	2554	1805	1835	PCM1	8	17922840	18029944	+	14445	protein_coding	pericentriolar material 1 [Source:HGNC Symbol;Acc:HGNC:8727]	-
ENSG00000149428	1220	1651	2223	1589	1277	1277	1409	1195	1185	HYOU1	11	119044189	119057202	-	7694	protein_coding	hypoxia up-regulated 1 [Source:HGNC Symbol;Acc:HGNC:16931]	-
ENSG00000134917	2279	2854	3669	1978	1288	1537	1883	1854	1702	ADAMTS8	11	130404925	130428993	-	4523	protein_coding	ADAM metallopeptidase with thrombospondin type 1 motif 8 [Source:HGNC Symbol;Acc:HGNC:224]	-
ENSG00000143013	1747	2188	2187	1964	1515	1476	1932	1544	2291	LMO4	1	87328468	87348923	+	5833	protein_coding	LIM domain only 4 [Source:HGNC Symbol;Acc:HGNC:6644]	-
ENSG00000146966	1862	2948	3066	2272	1538	1463	2001	1716	1952	DENND2A	7	140518420	140673993	-	5148	protein_coding	DENN domain containing 2A [Source:HGNC Symbol;Acc:HGNC:22212]	-
ENSG00000186866	1362	2067	2203	1964	1416	1445	2410	1905	2237	POFUT2	21	45263928	45287898	-	5862	protein_coding	protein O-fucosyltransferase 2 [Source:HGNC Symbol;Acc:HGNC:14683]	-
ENSG00000165502	1878	2751	2076	3139	1270	1761	1518	1378	2545	RPL36AL	14	49618519	49620685	-	746	protein_coding	ribosomal protein L36a like [Source:HGNC Symbol;Acc:HGNC:10346]	-
ENSG00000172845	1816	2192	2997	1339	1809	1547	2597	1640	1921	SP3	2	173906459	173965702	-	10704	protein_coding	Sp3 transcription factor [Source:HGNC Symbol;Acc:HGNC:11208]	zf-C2H2
ENSG00000178202	1673	1812	2584	1548	1426	1340	2367	1605	1671	KDELC2	11	108472105	108498432	-	4993	protein_coding	KDEL motif containing 2 [Source:HGNC Symbol;Acc:HGNC:28496]	-
ENSG00000101266	1598	2009	2230	2273	1851	1972	2336	1664	2170	CSNK2A1	20	472498	543835	-	29523	protein_coding	casein kinase 2 alpha 1 [Source:HGNC Symbol;Acc:HGNC:2457]	-
ENSG00000020129	1385	1810	2130	2001	1489	1510	1624	1330	1350	NCDN	1	35557473	35567274	+	4917	protein_coding	neurochondrin [Source:HGNC Symbol;Acc:HGNC:17597]	-
ENSG00000011451	1793	2312	2741	1811	1635	1474	1831	1350	1510	WIZ	19	15419980	15449951	-	9826	protein_coding	widely interspaced zinc finger motifs [Source:HGNC Symbol;Acc:HGNC:30917]	zf-C2H2
ENSG00000100280	1504	1915	2128	2402	1546	1417	1906	1666	1926	AP1B1	22	29327680	29423179	-	6721	protein_coding	adaptor related protein complex 1 subunit beta 1 [Source:HGNC Symbol;Acc:HGNC:554]	-
ENSG00000167994	1947	3029	2824	2469	1369	1369	2189	1360	2177	RAB3IL1	11	61897301	61920269	-	3006	protein_coding	RAB3A interacting protein like 1 [Source:HGNC Symbol;Acc:HGNC:9780]	-
[truncated: 56,737 more rows]
